# Supplementary material for: Single-cell RNA-seq reveals a repair pattern in cystic lesions in steroid induced osteonecrosis of the femoral head
Source: Front Immunol. 2025 Sep 1;16:1626337. doi: 10.3389/fimmu.2025.1626337 (PMC12433953; doi:10.3389/fimmu.2025.1626337)
Supplement: Supplementary file 2 [file DataSheet2.xlsx]

## Sheet: Supplementary Tables
Supplementary Tables
Supplementary Table S1.Characteristics of the individuals involved in single-cell RNA sequencing analysis.
Supplementary Table S2. Amplification primer sequences.
Supplementary Table S3. Differentially expressed genes of 16 clusters
Supplementary Table S4. Gene ontology terms of marker genes in each cell subpopulation

## Sheet: Supplementary Table S1
Supplementary Table S1.Characteristics of the individuals involved in single-cell RNA sequencing analysis.
Patient ID	Age (years)	Gender	Weight	Height	Slide	WBC	Lymphocyte	CRP	ESR	Blood glucose	ALT	AST	Total Protein	Serum albumin	BUN	Cre
			(Kg)	(cm)		(109/L)	(109/L)	(mg/L)	(mm/h)	(mmol/L)	(U/L)	(U/L)	(g/L)	(g/L)	(mmol/L)	(μmoI/L)
Cystic 1	31	Female	52.5	163	Right	6.12	2.64	7.07	4	5.36	10.3	20	79	49	6.2	56.54
Cystic 2	35	Female	50	163	Left	5.25	1.41	7.71	6	3.27	11.2	19.4	60.8	38.2	4.5	90.98
Cystic 3	32	Male	75	170	Left	9.44	2.4	14.8	3	5.35	29.5	21	79.5	52.9	7.9	77.21
ID, identity; WBC, white blood cell; CRP, C-reaction protein; ESR, Erythrocyte sedimentation rate; ALT, alanine aminotransferase; AST, aspartate aminotransferase; BUN, blood urea nitrogen; Cre, creatinine.

## Sheet: Supplementary Table S2
Supplementary Table S2. Amplification primer sequences.
Gene	Primer type	Sequences (5’ to 3’)
SPP1	Forward	CTCCATTGACTCGAACGACTC
	Reverse	CAGGTCTGCGAAACTTCTTAGAT
RUNX2	Forward	AGATGATGACACTGCCACCTCTG
	Reverse	GGGATGAAATGCTTGGGAACTGC
MMP13	Forward	AGCTGGACTCATTGTCGGGC
	Reverse	AGGTAGCGCTCTGCAAACTGG
COL10A1	Forward	AAGAATGGCACCCCTGTAATGT
	Reverse	ACTCCCTGAAGCCTGATCCA
CLIC3	Forward	GCTGTTTGTCAAGGCGAGTG
	Reverse	CCAGCGTCTCCTCCAGAAAG
GAPDH	Forward	TCAAGAAGGTGGTGAAGCAGG
	Reverse	TCAAAGGTGGAGGAGTGGGT

## Sheet: Supplementary Table S3
Supplementary Table S2. Differentially expressed genes of 16 clusters
Cluster	Gene	The percentage of cells expressing the gene in the cluster	The percentage of cells expressing the gene in other clusters	log2FC	Adjust P value
0	IL7R	27.6306	3.05968	3.17481	0
0	LTB	12.5399	1.69778	2.88481	0
0	CXCR4	17.5518	3.28113	2.41935	0
0	MT1X	24.5595	4.68075	2.39147	0
0	TRBC2	8.11614	1.56978	2.37023	0
0	TRAC	7.41699	1.52434	2.28265	0
0	PTPRC	12.5477	2.91067	2.108	0
0	CD52	10.3261	2.40937	2.09957	0
0	CD2	6.51613	1.60567	2.02084	0
0	CD69	19.0705	4.71967	2.01459	0
0	IL32	16.2345	4.02991	2.01025	0
0	MT1G	7.79412	1.9868	1.97194	0
0	CREM	7.36033	1.90832	1.94746	0
0	TRBC1	4.81549	1.25823	1.93628	0
0	BTG1	34.1834	8.9651	1.9309	0
0	ISG20	7.04729	1.85633	1.92461	0
0	SMCHD1	8.00492	2.11509	1.92017	0
0	KLRB1	4.84629	1.31139	1.88578	0
0	CD3E	4.85701	1.32	1.87953	0
0	CD3D	5.27302	1.44264	1.86992	0
0	TNFAIP3	11.0015	3.14492	1.8066	0
0	MT1E	16.2903	4.6719	1.80193	0
0	BIRC3	6.58125	1.89835	1.79361	0
0	TSC22D3	11.5864	3.38622	1.77469	0
0	BCL11B	3.36917	1.01534	1.73042	0
0	RPS29	35.6664	10.991	1.69825	0
0	CD48	4.05064	1.24834	1.69814	0
0	MT2A	75.7812	23.6426	1.68045	0
0	SARAF	9.24237	2.88362	1.68038	0
0	SPOCK2	3.23816	1.01766	1.66991	0
0	RPS26	17.4957	5.57178	1.65079	0
0	RPS27	60.3012	19.3905	1.63684	0
0	CCR7	2.74732	0.892702	1.62177	0
0	TNFRSF4	2.5465	0.831582	1.61458	0
0	ZNF331	5.04471	1.65141	1.61107	0
0	ZFP36L2	17.2297	5.70255	1.59522	0
0	FYB1	4.08544	1.36138	1.58543	0
0	ARL4C	7.40279	2.48289	1.57605	0
0	PCED1B-AS1	3.24015	1.08699	1.57573	0
0	DUSP2	10.0948	3.39448	1.57235	0
0	ICOS	2.29455	0.772686	1.57026	0
0	CD3G	3.35572	1.13626	1.56233	0
0	CORO1A	4.1985	1.42938	1.55448	0
0	CD37	3.77923	1.31728	1.52053	0
0	IRF1	11.1332	3.88399	1.51926	0
0	ARHGDIB	7.91445	2.76561	1.51689	0
0	SMAP2	3.93358	1.37971	1.51148	0
0	GPR183	4.35369	1.53173	1.50708	0
0	CYTIP	2.89004	1.02027	1.50214	0
0	PBXIP1	3.21012	1.13475	1.50026	0
0	STK4	4.52613	1.60232	1.49812	0
0	CLEC2D	2.86323	1.01982	1.48933	0
0	RHOH	2.67334	0.958539	1.47974	0
0	RPL28	83.9464	30.1014	1.47964	0
0	SAMSN1	3.12131	1.12223	1.47579	0
0	RPL30	54.5556	19.6183	1.47553	0
0	RPL39	43.1116	15.5114	1.47475	0
0	RPS12	75.795	27.3499	1.47057	0
0	RPS25	20.2756	7.32723	1.46841	0
0	IL2RG	3.05216	1.10752	1.4625	0
0	RAC2	4.08596	1.48447	1.46073	0
0	EML4	4.02575	1.46573	1.45764	0
0	MX1	6.3866	2.35367	1.44014	0
0	STAT1	6.09276	2.25073	1.4367	0
0	RPL34	53.6991	19.9838	1.42606	0
0	GBP5	2.91546	1.09013	1.41922	0
0	MT1F	3.48832	1.30846	1.41467	0
0	RPS21	26.2576	9.85676	1.41355	0
0	EZR	5.62892	2.11871	1.40967	0
0	SYTL3	2.79024	1.05245	1.40664	0
0	LEPROTL1	3.8671	1.46965	1.39578	0
0	IKZF1	2.53112	0.964151	1.39245	0
0	RPS15A	41.1356	15.903	1.37109	0
0	BATF	1.98413	0.774671	1.35685	0
0	HCST	5.06647	1.9927	1.34625	0
0	EPSTI1	3.54498	1.39873	1.34165	0
0	CD7	2.96865	1.18578	1.32397	0
0	RPSA	16.5924	6.63618	1.3221	0
0	SEPTIN6	3.25292	1.30461	1.31811	0
0	PTGER4	2.71272	1.08948	1.3161	0
0	PLAAT4	3.75986	1.51317	1.31311	0
0	FAM107B	4.07721	1.64169	1.3124	0
0	LINC-PINT	4.08953	1.64698	1.31212	0
0	RIPOR2	2.14126	0.863876	1.30956	0
0	RPS27A	52.7431	21.2929	1.30861	0
0	LCK	2.22587	0.900937	1.30487	0
0	TENT5C	2.28572	0.929078	1.29878	0
0	RNF213	6.98071	2.83957	1.2977	0
0	PIK3R1	5.15484	2.10757	1.29035	0
0	RPS28	42.0251	17.1844	1.29015	0
0	SRGN	13.9381	5.72771	1.283	0
0	RPL41	74.9463	30.8714	1.27959	0
0	STK17B	3.51621	1.44878	1.27918	0
0	LIMD2	3.38024	1.40344	1.26816	0
0	RORA	3.95825	1.65462	1.25837	0
0	RGS1	3.18323	1.33327	1.25552	0
0	B2M	161.284	67.6028	1.25445	0
0	SRSF7	11.1905	4.69393	1.2534	0
0	ISG15	12.2502	5.16435	1.24615	0
0	RPS3	40.0711	16.9364	1.24243	0
0	GATA3	1.83423	0.776826	1.23951	0
0	BTG2	7.9965	3.38891	1.23855	0
0	GPSM3	2.39074	1.02171	1.22647	0
0	RPL32	50.4877	21.6505	1.22153	0
0	ALOX5AP	3.333	1.42999	1.22082	0
0	KLF2	10.2305	4.39361	1.21939	0
0	MX2	2.61465	1.12716	1.21393	0
0	IFITM1	4.08665	1.76203	1.21368	0
0	SOCS1	2.54862	1.1072	1.20279	0
0	TAGAP	2.38047	1.03715	1.19863	0
0	RPL14	24.797	10.8278	1.19543	0
0	RPLP2	34.0692	14.9828	1.18516	0
0	PDE4B	2.81619	1.24036	1.18298	0
0	JUND	22.8756	10.1069	1.17847	0
0	ACAP1	1.96664	0.873575	1.17073	0
0	CDC42SE2	2.58983	1.15472	1.16532	0
0	NFKBIA	17.884	8.00596	1.15952	0
0	ITGA4	2.31323	1.03692	1.1576	0
0	JUNB	19.7216	8.84115	1.15747	0
0	RNASET2	2.4054	1.08466	1.14903	0
0	RPS14	49.1674	22.3201	1.13936	0
0	RPL21	20.656	9.38485	1.13815	0
0	CDKN1B	2.76487	1.2571	1.13711	0
0	EVL	3.08644	1.40362	1.1368	0
0	AREG	3.64116	1.657	1.13582	0
0	LCP1	4.26201	1.94061	1.13503	0
0	IFI44L	3.71291	1.69877	1.12806	0
0	RPS13	26.6861	12.2141	1.12754	0
0	FAU	28.1398	12.9267	1.12225	0
0	HERC5	1.71942	0.791562	1.11915	0
0	RPS15	35.6674	16.4744	1.11438	0
0	IQGAP2	2.10141	0.971152	1.11359	0
0	STK17A	3.22598	1.49207	1.11242	0
0	RPL11	45.8914	21.2343	1.11183	0
0	RPL35A	28.5114	13.2353	1.10715	0
0	RPL37	33.8655	15.808	1.09916	0
0	RPL13	75.2438	35.1856	1.09659	0
0	GPR171	1.73762	0.815029	1.09219	0
0	RPL10	76.7708	36.0715	1.0897	0
0	H3-3B	36.0007	16.955	1.08632	0
0	YPEL5	3.69726	1.74131	1.08628	0
0	GPR65	2.00966	0.949798	1.08126	0
0	RPS4X	45.1196	21.345	1.07985	0
0	SELL	1.54652	0.735393	1.07243	0
0	FKBP5	2.0802	0.990079	1.0711	0
0	CD247	1.75848	0.837633	1.06994	0
0	RPL36	27.9468	13.3132	1.06983	0
0	MBP	1.9299	0.922122	1.0655	0
0	GZMK	3.49973	1.67331	1.06454	0
0	OASL	1.81561	0.868282	1.06421	0
0	RPLP1	82.7999	39.6592	1.06197	0
0	P2RY10	1.30173	0.629924	1.04718	0
0	PABPC1	12.5139	6.06593	1.04473	0
0	RUNX3	2.43113	1.17878	1.04434	0
0	SKAP1	1.59136	0.772031	1.04353	0
0	CCL20	1.89538	0.92137	1.04064	1.03038e-119
0	RASGRP1	1.45069	0.708627	1.03364	0
0	DDIT4	5.13621	2.51596	1.0296	0
0	RPL19	41.0766	20.1308	1.02892	0
0	SP110	2.905	1.42369	1.0289	0
0	ODC1	2.58693	1.27184	1.02433	0
0	DDX24	6.17582	3.04541	1.02	0
0	DNAJB1	6.90169	3.40441	1.01955	0
0	RPS16	25.9485	12.8068	1.01874	0
0	FNBP1	2.46103	1.21714	1.01577	0
0	TNFRSF18	1.25858	0.622784	1.01499	0
0	PIK3IP1	1.61918	0.806057	1.00631	0
0	PPP2R5C	2.79848	1.39535	1.00401	0
0	PSMB9	4.55964	2.2779	1.00121	0
0	EMB	1.52966	0.765532	0.998677	0
0	ELF1	3.20483	1.60423	0.998363	0
0	RPL38	14.2104	7.11715	0.997578	0
0	FXYD5	5.89613	2.96079	0.993785	0
0	RPS8	49.1333	24.6779	0.99348	0
0	RPL18A	31.6203	15.8909	0.992651	0
0	PSME1	5.05209	2.55121	0.985697	0
0	GZMA	3.77332	1.9062	0.985132	0
0	EEF1B2	10.3811	5.24751	0.984254	0
0	HLA-E	17.1241	8.66366	0.982983	0
0	GMFG	3.60293	1.82305	0.982813	0
0	G3BP2	3.44093	1.7429	0.981309	0
0	GPRIN3	1.51351	0.768306	0.978146	0
0	RPS19	48.3327	24.5471	0.977448	0
0	TRIM22	2.80156	1.42318	0.977115	0
0	IKZF3	1.46482	0.744487	0.976405	0
0	IFIT2	2.36188	1.20687	0.968668	1.82138e-214
0	STAT4	1.43876	0.736491	0.966089	0
0	GPBP1	3.78728	1.94281	0.963017	0
0	TNFRSF1B	2.16129	1.10898	0.962658	0
0	CD53	1.97376	1.01811	0.95505	0
0	RNF19A	3.07791	1.58842	0.954362	0
0	RPL18	30.6202	15.8178	0.952938	0
0	EPB41	1.34684	0.695787	0.952864	0
0	SLFN5	3.47708	1.79769	0.951728	0
0	CD28	1.08539	0.561685	0.95038	0
0	CD96	1.40664	0.728502	0.949246	0
0	RPS23	33.9417	17.5829	0.948886	0
0	ZC3H12D	1.04722	0.543337	0.946651	0
0	TRAF3IP3	1.24085	0.645048	0.943846	0
0	FMNL1	1.66658	0.867153	0.942531	0
0	DOCK8	1.623	0.846381	0.939286	0
0	CTLA4	0.994554	0.520162	0.935089	0
0	TCF7	1.48935	0.780258	0.932664	0
0	TTC39C	1.3333	0.700908	0.927706	0
0	EEF1D	11.0102	5.78797	0.927704	0
0	CD27	1.13124	0.595337	0.92612	0
0	TOMM7	6.26939	3.30067	0.925566	0
0	UBA52	19.1904	10.1068	0.925055	0
0	SAMD9	2.23592	1.17762	0.92499	0
0	RCAN3	1.38545	0.73077	0.922866	0
0	TBC1D10C	1.27269	0.671633	0.92213	0
0	USP15	2.30903	1.2192	0.921353	0
0	TNFAIP8	1.81267	0.957281	0.921102	0
0	HLA-C	24.2105	12.8044	0.918995	0
0	PARP8	1.38723	0.733811	0.918726	0
0	SYNE2	4.94653	2.62129	0.916142	0
0	RPS10	4.91704	2.60684	0.915488	0
0	EIF1	28.8384	15.3224	0.912349	0
0	PRKCQ-AS1	1.10657	0.588309	0.911451	0
0	ANKRD12	4.85609	2.58335	0.910549	0
0	USP36	1.57584	0.838457	0.910315	0
0	ICAM3	1.54345	0.82187	0.909176	0
0	TXNIP	7.3279	3.90303	0.908807	0
0	TRAT1	1.07618	0.573465	0.90814	0
0	CNOT6L	2.30625	1.22918	0.907855	0
0	CD6	1.12385	0.599176	0.907395	0
0	RPS20	13.5326	7.25045	0.900294	0
0	RPL6	21.2965	11.4131	0.899924	0
0	ENSG00000280138	2.11547	1.13443	0.899007	0
0	LDHB	3.42331	1.84042	0.895361	0
0	IFIT3	2.60315	1.39976	0.89508	5.85569e-294
0	SLAMF1	0.995741	0.537129	0.890502	0
0	PDE4D	1.65225	0.893811	0.886394	0
0	RPL12	32.5129	17.6045	0.88507	0
0	GSTK1	3.04623	1.64953	0.884967	0
0	SLC38A1	1.51808	0.823375	0.882622	0
0	RPS2	34.1245	18.6003	0.87548	0
0	ARHGAP15	1.1435	0.623493	0.875014	0
0	RPS7	23.0512	12.5766	0.874096	0
0	REL	3.05634	1.6691	0.872735	0
0	ITK	1.02914	0.563361	0.869313	0
0	TNFRSF25	1.21546	0.667792	0.864033	0
0	NR4A2	3.79882	2.08794	0.863473	0
0	TUBA4A	1.81703	1.00011	0.86142	0
0	IL10RA	1.30223	0.719936	0.855048	0
0	HCLS1	1.85146	1.02482	0.853292	0
0	BIN2	1.27744	0.707818	0.851808	0
0	SP140	1.08778	0.602743	0.851766	0
0	SH2D2A	1.231	0.683987	0.847793	0
0	BICDL1	1.02655	0.570649	0.847125	0
0	DUSP16	1.12752	0.628099	0.844086	0
0	TPT1	65.6614	36.6032	0.843076	0
0	RESF1	2.66622	1.48765	0.84176	0
0	TOB1	2.00174	1.11945	0.838466	0
0	GZMM	1.51249	0.846494	0.837351	0
0	RPL10A	19.2852	10.7956	0.837048	0
0	SP100	3.53312	1.9828	0.833409	0
0	RPL13A	22.1193	12.4413	0.830169	0
0	PNRC1	7.73583	4.35228	0.829786	0
0	DDX3X	6.1292	3.44933	0.829384	0
0	RPL8	27.963	15.7588	0.827357	0
0	RSAD2	1.3006	0.733572	0.826165	2.49861e-259
0	RPS18	54.9383	30.9883	0.826087	0
0	ARAP2	1.23915	0.699446	0.825067	0
0	ARID5B	4.27604	2.42197	0.820096	0
0	RPL22	7.06841	4.01213	0.817018	0
0	COX7C	6.91217	3.92582	0.816143	0
0	FTH1	64.7602	36.8066	0.815144	0
0	BCAS2	1.74312	0.991468	0.814031	0
0	SATB1	1.33952	0.763841	0.810368	0
0	RAB11FIP1	1.53016	0.873548	0.808722	0
0	HLA-B	25.9461	14.8144	0.808523	0
0	RPL9	18.9813	10.8514	0.806703	0
0	H4C3	2.29441	1.31184	0.806526	0
0	SLC2A3	3.55351	2.03408	0.80487	0
0	ZC3HAV1	2.64142	1.51226	0.804602	0
0	IL2RA	0.827475	0.474789	0.801429	3.46131e-315
0	ARHGAP30	1.26989	0.730391	0.797959	0
0	RPL26	15.9364	9.1677	0.797695	0
0	PTPN7	1.2269	0.705902	0.79748	0
0	APBB1IP	1.51874	0.875126	0.795308	0
0	HMGB2	2.35197	1.35526	0.795295	0
0	ENSG00000287070	1.00322	0.578341	0.79465	0
0	FYN	2.75249	1.58771	0.793792	0
0	PIM2	0.946499	0.546834	0.791498	0
0	RGCC	5.42555	3.137	0.790384	1.56002e-300
0	SEPTIN1	1.1709	0.67704	0.790306	0
0	RPS5	16.6715	9.67119	0.785617	0
0	IFI6	4.1194	2.3906	0.785061	1.76859e-307
0	SLA	1.47031	0.853402	0.78482	0
0	NFKB2	1.54448	0.897341	0.783395	0
0	TC2N	0.92923	0.539991	0.783102	0
0	VAMP2	2.64798	1.53879	0.783097	0
0	PPM1K	1.54178	0.89614	0.782806	0
0	PDCD4	2.64047	1.53708	0.780605	0
0	PAG1	1.2149	0.70747	0.7801	0
0	SEMA4D	1.09387	0.63743	0.779103	0
0	SYNRG	1.64285	0.959571	0.775735	0
0	FCMR	0.863823	0.504691	0.775336	0
0	RPL35	17.776	10.3931	0.774299	0
0	EEF1A1	69.2247	40.4789	0.774118	0
0	SNHG6	3.33226	1.94904	0.773737	0
0	DUSP5	1.86116	1.08868	0.773628	0
0	CYLD	1.76845	1.03451	0.773541	0
0	PPP1R2	2.21268	1.29539	0.772411	0
0	EVI2B	1.1512	0.674956	0.770273	0
0	XAF1	3.70649	2.17444	0.769411	0
0	HINT1	7.33536	4.30336	0.769405	0
0	RPS3A	19.9913	11.7666	0.764674	0
0	SLFN12L	1.08456	0.639249	0.762657	0
0	PDE3B	0.8253	0.486622	0.762115	0
0	TSPYL2	1.94869	1.15046	0.760301	0
0	SYAP1	2.36278	1.39577	0.759424	0
0	KLF6	11.3075	6.68178	0.758971	0
0	ITM2A	2.42008	1.43185	0.757179	1.62729e-304
0	MAF	2.36746	1.40416	0.753628	0
0	TMEM123	2.49304	1.48062	0.751703	0
0	CST7	2.53347	1.50517	0.751191	0
0	GBP4	1.60404	0.953067	0.751056	0
0	NOP53	4.15028	2.47279	0.747068	0
0	SAT1	11.506	6.86279	0.74552	7.49247e-271
0	CDC14A	1.00901	0.602539	0.743818	0
0	IL27RA	1.00576	0.601253	0.74224	0
0	ABRACL	1.99339	1.19239	0.741369	0
0	TIGIT	0.826802	0.495283	0.739288	7.96431e-239
0	RPL3	28.4826	17.0821	0.737594	0
0	SELENOK	3.10134	1.86329	0.735035	0
0	CELF2	1.53726	0.924272	0.73397	0
0	RNF125	1.14222	0.687349	0.73273	0
0	ENSG00000273319	1.12227	0.675749	0.731865	0
0	RPL29	27.6183	16.6476	0.730313	0
0	EIF2AK2	2.74121	1.65299	0.729735	0
0	RSRP1	4.73496	2.85537	0.729673	0
0	RPL24	19.8651	11.9857	0.72892	0
0	ADGRE5	1.92821	1.16515	0.726753	0
0	RPS24	28.0983	17.0064	0.724405	0
0	CUTALP	1.48729	0.902125	0.721284	0
0	GCC2	3.08308	1.87751	0.715552	0
0	ENSG00000286808	0.903301	0.55047	0.714543	0
0	TSTD1	0.915278	0.558415	0.712873	0
0	UBE2L6	1.72054	1.04971	0.712863	0
0	SAMD9L	1.5666	0.955991	0.712569	0
0	RPL36AL	7.4069	4.52009	0.71252	0
0	IDS	1.26102	0.769758	0.712114	0
0	S1PR4	0.823321	0.503382	0.709802	0
0	GBP1	2.48646	1.52071	0.709348	0
0	CCL5	9.22231	5.64525	0.708091	0
0	PLAC8	1.07741	0.65982	0.70743	0
0	CYBA	8.33115	5.10604	0.706309	0
0	HLA-A	28.9562	17.7595	0.705285	0
0	CLEC2B	3.01199	1.85027	0.702978	5.71652e-312
0	LYAR	1.57545	0.968089	0.70255	0
0	CD40LG	0.70287	0.432174	0.701644	0
0	WIPF1	1.99709	1.22876	0.700698	0
0	H1-3	1.03086	0.635979	0.696797	1.03522e-277
0	GNG2	1.37158	0.847495	0.694564	0
0	ARID5A	1.22419	0.758431	0.69074	0
0	RPL31	7.1559	4.43538	0.690073	0
0	RPS6	29.0548	18.0345	0.688018	0
0	CAMK4	0.737489	0.458109	0.686929	0
0	OXNAD1	0.844484	0.524611	0.686822	0
0	RRN3P1	1.20626	0.749478	0.686578	0
0	CD5	0.694328	0.431712	0.685549	0
0	CYCS	3.04604	1.89567	0.684225	0
0	LY6E	5.64494	3.51436	0.683695	0
0	RPL5	18.0893	11.2631	0.68353	0
0	SPN	0.942429	0.587369	0.682117	1.10056e-316
0	UBE2S	2.0841	1.30026	0.680621	0
0	ENSG00000271204	1.06537	0.664938	0.680056	0
0	CCDC88C	1.00996	0.631447	0.677567	0
0	TIPARP	1.40846	0.8809	0.677069	0
0	BCL2	0.899025	0.56517	0.669676	0
0	PHF11	1.44425	0.908412	0.668898	0
0	SC5D	0.873865	0.550674	0.666213	0
0	LPIN2	1.22815	0.775044	0.664136	0
0	TMEM238	0.751363	0.475196	0.660988	0
0	DUSP4	1.41456	0.895839	0.659046	1.37849e-242
0	SF1	3.06913	1.94556	0.657643	0
0	PRDM1	1.21968	0.773912	0.656258	0
0	ARHGAP45	0.854646	0.542594	0.655454	0
0	MCL1	5.36221	3.40564	0.654902	0
0	AQP3	0.812891	0.516344	0.654731	0
0	RNF149	1.48129	0.941504	0.653814	0
0	PTPN22	1.02429	0.651177	0.653497	1.18616e-299
0	DOK2	0.920855	0.585998	0.652078	7.22492e-291
0	TIFA	0.866169	0.551305	0.651799	0
0	SNHG8	2.08027	1.32411	0.651743	0
0	UCP2	1.24847	0.795639	0.649971	3.81263e-267
0	APOL6	1.53402	0.977662	0.649911	0
0	NSA2	3.04888	1.94371	0.649466	0
0	VAMP8	1.99014	1.27159	0.646231	0
0	LAPTM5	3.30578	2.11327	0.64551	0
0	SMDT1	2.07256	1.33042	0.639533	0
0	C9orf78	1.83972	1.18115	0.639289	0
0	DNAJA1	6.72549	4.32284	0.63766	0
0	LINC01871	1.01169	0.651522	0.634889	8.71476e-182
0	CIRBP	4.43578	2.85948	0.633434	0
0	NT5C3A	1.13215	0.729956	0.633177	0
0	PSME2	3.32571	2.14632	0.631796	0
0	TMC6	0.877827	0.567352	0.629693	0
0	HNRNPA1	5.93782	3.84102	0.628443	0
0	RPL23	14.1919	9.18117	0.628316	0
0	RPL27A	15.0742	9.76018	0.627103	0
0	AAK1	2.04378	1.32364	0.626726	0
0	COX4I1	6.92294	4.4871	0.625603	0
0	LINC00861	0.710048	0.461037	0.623033	3.13222e-283
0	BRD1	1.15834	0.753227	0.620898	0
0	GAS5	3.65071	2.37763	0.618655	0
0	ZAP70	0.676315	0.440553	0.618381	0
0	SRSF2	3.41067	2.22559	0.615866	0
0	SIT1	0.646307	0.421906	0.615297	1.70976e-308
0	ANKRD44	0.967136	0.631522	0.614886	1.9265e-316
0	KMT2E	3.86525	2.52476	0.614413	0
0	DUSP1	8.04944	5.26288	0.613035	8.56954e-238
0	GBP2	2.05345	1.34325	0.612315	0
0	RAB8B	1.41162	0.923667	0.611906	0
0	COMMD6	4.23126	2.76875	0.611853	0
0	N4BP1	1.30523	0.854159	0.611726	0
0	DDX60	1.05334	0.689775	0.610769	0
0	OCIAD2	1.2982	0.850509	0.610112	0
0	PRKX	0.9063	0.593827	0.609948	0
0	IRF9	1.30602	0.856369	0.608877	0
0	DEF6	0.707178	0.464496	0.606408	4.04168e-304
0	RHOF	0.808291	0.53146	0.604914	3.92604e-294
0	CRYBG1	0.887857	0.583963	0.604451	0
0	ZNF831	0.627439	0.413191	0.602665	1.50096e-303
0	ARID4B	2.89475	1.90783	0.601512	0
0	GVINP1	0.691296	0.456554	0.59852	3.96841e-290
0	WAS	0.876126	0.57884	0.597973	1.18825e-269
0	TMA7	6.78307	4.48259	0.597605	0
0	NR3C1	2.5269	1.67196	0.595823	0
0	SNHG16	1.77203	1.17263	0.595655	0
0	RACK1	16.0125	10.6053	0.594412	0
0	UBALD2	1.42393	0.943105	0.594382	0
0	RPL41P2	0.984297	0.652299	0.593562	0
0	RPL7A	25.2892	16.7602	0.593483	0
0	PPP1CB	2.57883	1.70934	0.593276	0
0	NSD3	2.24716	1.48961	0.593174	0
0	RPL23A	10.4303	6.92139	0.591647	0
0	OAS1	0.987238	0.655443	0.590928	9.83627e-301
0	USP3	1.14761	0.762005	0.590758	0
0	SORL1	0.678348	0.450855	0.589363	3.85156e-277
0	GADD45B	5.3372	3.54881	0.588747	6.44491e-257
0	ERP29	2.70011	1.79585	0.588354	0
0	CHASERR	2.99259	1.99088	0.58799	0
0	KIF2A	1.42047	0.946037	0.586405	0
0	YWHAB	6.78588	4.52027	0.586126	0
0	KDM6B	2.05013	1.36624	0.58551	0
0	FOSL2	2.33844	1.56185	0.582296	0
0	GSPT1	2.11392	1.41321	0.580952	0
0	ITGAL	0.729073	0.487922	0.579413	7.46595e-256
0	CDC42SE1	1.53443	1.02699	0.579276	0
0	NSMCE3	1.00982	0.67649	0.577952	0
0	TLK1	1.13304	0.759716	0.576672	0
0	MYBL1	0.718625	0.482018	0.576152	9.78795e-215
0	PDE7A	0.905016	0.607389	0.575322	7.04645e-296
0	PYHIN1	0.730741	0.490686	0.574561	5.3472e-222
0	RPL7	6.22765	4.18215	0.574444	0
0	LINS1	0.769593	0.517057	0.573772	0
0	TLE5	3.38755	2.27654	0.573397	0
0	RPL27	11.0493	7.42645	0.573214	0
0	DENND2D	0.672725	0.452423	0.572345	2.56933e-297
0	CCND3	1.30183	0.875957	0.571611	0
0	FAS	0.892774	0.601059	0.57079	0
0	CARD16	1.15128	0.775602	0.569851	0
0	RNF166	0.874664	0.589692	0.568766	4.17099e-317
0	ANK3	0.625391	0.421998	0.567524	1.02148e-280
0	JAK3	0.904554	0.610733	0.566665	0
0	GTF2B	1.07844	0.728532	0.565875	0
0	NUB1	1.79063	1.2098	0.565703	0
0	RASSF5	0.735645	0.497534	0.564214	1.18752e-255
0	TMSB4X	83.3926	56.4566	0.562776	0
0	H1-10	3.20142	2.16746	0.562708	0
0	NIBAN1	1.11125	0.752364	0.562681	8.31577e-295
0	C16orf54	0.639339	0.432923	0.562471	2.77142e-260
0	CCNH	1.03757	0.702628	0.562372	0
0	OAS3	1.01596	0.68986	0.558472	0
0	JAK1	4.38858	2.98249	0.557234	0
0	RASA2	0.962497	0.65415	0.55716	0
0	LBH	2.59689	1.76632	0.556036	0
0	PEBP1P3	0.621041	0.422444	0.555927	1.74822e-244
0	AKNA	1.01358	0.689612	0.555603	1.82474e-258
0	SH2D1A	0.696809	0.474466	0.554458	2.20344e-229
0	ZNF267	1.11352	0.759068	0.552823	0
0	N4BP2L2	4.28266	2.92153	0.55178	0
0	DOCK2	0.714797	0.488121	0.550295	3.47318e-250
0	TRAF1	0.630077	0.430322	0.550112	9.24622e-279
0	RCSD1	0.8612	0.589609	0.54659	2.46044e-248
0	IFI35	1.24408	0.851821	0.546459	0
0	APRT	3.27791	2.24551	0.545737	0
0	ANAPC16	2.40981	1.65192	0.544772	0
0	ATP5MG	4.30879	2.95623	0.543525	0
0	EPC1	1.80625	1.23959	0.543136	0
0	AP3M2	0.731629	0.502325	0.542491	0
0	ORAI1	1.14583	0.786886	0.542162	0
0	TANK	1.31464	0.903108	0.541699	0
0	THEM4	0.720465	0.495159	0.541035	0
0	MZT2A	1.82008	1.251	0.540915	0
0	ZC3H12A	1.10362	0.759112	0.539861	1.88312e-259
0	FAM177A1	2.34641	1.61608	0.537958	0
0	SYTL1	0.558326	0.384587	0.537798	4.75303e-268
0	RGS10	1.68554	1.16235	0.536164	0
0	TNFSF8	0.56416	0.389336	0.535088	2.36348e-252
0	FMNL1-DT	0.635006	0.438252	0.535008	2.72351e-257
0	IRF1-AS1	0.814759	0.562456	0.534633	2.1183e-270
0	FOS	20.2977	14.0258	0.53323	1.48774e-89
0	RBM38	0.765318	0.528851	0.533198	1.97142e-273
0	EVI2A	0.901811	0.623662	0.532062	1.37912e-303
0	ENSG00000289100	1.54176	1.06707	0.530927	0
0	IER2	9.20726	6.37853	0.529548	2.01349e-267
0	MIR23AHG	4.24976	2.94712	0.528078	0
0	TAP1	1.64937	1.14391	0.527945	0
0	SERPINB9	1.26232	0.875555	0.52781	1.9496e-190
0	UXT	2.19711	1.52437	0.5274	0
0	ATM	1.57991	1.09705	0.526213	0
0	CCND2	1.2915	0.896792	0.526204	0
0	SCML4	0.581919	0.404136	0.52598	9.66483e-238
0	SNRPD2	3.17169	2.20363	0.525372	0
0	XRN1	1.41394	0.982562	0.525099	0
0	TMC8	0.562592	0.391195	0.524201	4.21208e-226
0	NPM1	6.82432	4.74635	0.523865	0
0	YWHAZ	5.11874	3.56059	0.52367	0
0	IL2RB	0.670889	0.466774	0.52335	1.91384e-208
0	RHOG	1.43227	0.996886	0.522803	0
0	CITED2	1.04244	0.726024	0.521873	0
0	HLA-F	1.70053	1.18741	0.51816	0
0	PMAIP1	1.34536	0.939609	0.517856	1.68859e-260
0	MAL	0.442626	0.309333	0.516928	0
0	PIP4K2A	1.19783	0.837599	0.516087	0
0	IFIT1	1.15968	0.812392	0.513476	3.62642e-187
0	ENSG00000244313	0.842002	0.589923	0.513296	0
0	TNFRSF14	1.16169	0.813986	0.513146	0
0	SUB1	4.33047	3.0351	0.512777	0
0	MECP2	1.11835	0.784067	0.512326	0
0	LITAF	2.09455	1.469	0.511807	0
0	PIM1	1.08199	0.759182	0.511167	0
0	ENSG00000268027	0.539243	0.37864	0.510107	3.25418e-205
0	DDX21	3.04405	2.13788	0.50981	0
0	MYO1G	0.680205	0.477898	0.509267	4.07059e-216
0	HNRNPUL1	2.03745	1.43384	0.506877	0
0	CDKN2D	0.951871	0.670403	0.505738	0
0	CD226	0.533111	0.37582	0.504395	1.23006e-246
0	SS18L2	0.944624	0.666231	0.503718	0
0	RPL37A	19.9357	14.0679	0.502947	0
0	MCUB	0.98685	0.696507	0.502693	0
0	LSP1	1.92217	1.35691	0.502409	9.19081e-281
0	NFE2L2	2.88731	2.03885	0.501968	0
0	NCL	6.18014	4.36619	0.501265	0
0	PARP9	1.19626	0.84571	0.50029	0
0	FGD3	0.54419	0.384934	0.499501	2.0064e-261
0	ERN1	1.28771	0.911103	0.499116	1.94096e-317
0	SRRM1	2.9862	2.11815	0.495506	0
0	SUSD3	0.466046	0.330727	0.494833	8.41162e-286
0	DHX36	2.10036	1.49103	0.494321	0
0	MIER1	1.73453	1.23157	0.494044	0
0	MYCBP2	2.2984	1.63316	0.492966	0
0	PRPF38B	2.29292	1.62989	0.492413	0
0	CASP8	0.744541	0.529874	0.490701	1.28281e-265
0	DDX60L	0.908134	0.646337	0.490618	4.349e-311
0	GIMAP4	2.21214	1.57447	0.490578	7.21913e-160
0	IL18R1	0.523221	0.372521	0.490099	1.50599e-242
0	CXCR3	0.564445	0.402244	0.48876	1.10986e-183
0	CYRIB	1.07915	0.769438	0.488025	1.27139e-279
0	CYTH1	1.07176	0.764261	0.487842	0
0	MYO1F	0.760656	0.542441	0.487778	2.56556e-226
0	CENPM	0.563899	0.402132	0.487767	3.12108e-207
0	IFI44	1.13942	0.812942	0.487074	0
0	HIGD2A	1.99159	1.4215	0.486505	0
0	TNIK	0.62672	0.447712	0.485249	1.25871e-238
0	EIF3K	3.99241	2.85292	0.484823	0
0	ZBP1	0.502416	0.35903	0.484777	3.64763e-209
0	NOSIP	1.21267	0.867285	0.483606	0
0	ADAR	2.20325	1.57581	0.483534	0
0	ETS1	3.25847	2.331	0.483246	0
0	ANXA1	12.9773	9.29182	0.481959	5.62572e-280
0	TRIM38	1.16155	0.831996	0.481404	0
0	GRK6	0.687764	0.492714	0.481164	2.78435e-305
0	HERC6	0.620277	0.444433	0.480947	6.0746e-267
0	STK10	0.925342	0.664101	0.478585	0
0	MGAT4A	1.04221	0.748046	0.478445	3.33623e-265
0	HERPUD2	0.906137	0.650663	0.477819	0
0	SLC9A3R1	0.699927	0.502947	0.476799	1.21401e-258
0	TAF1D	2.31319	1.66273	0.476334	0
0	PSTPIP1	0.578809	0.416088	0.476198	6.82616e-220
0	BAZ1A	1.93566	1.39228	0.475384	0
0	AKIRIN1	1.08006	0.777151	0.474843	0
0	TMPO	1.0485	0.754761	0.47423	0
0	GIMAP7	2.57019	1.85038	0.47405	8.37258e-140
0	PSIP1	1.56449	1.12644	0.473926	0
0	EIF3H	2.28518	1.64597	0.473376	0
0	FUS	5.0291	3.62313	0.473065	0
0	CKLF	1.23763	0.891703	0.472947	0
0	RBM39	4.83317	3.48574	0.471507	0
0	DOCK10	0.802564	0.579311	0.47028	1.1991e-263
0	NABP1	1.36742	0.987814	0.469144	9.5193e-263
0	GPR155	0.601699	0.43475	0.468854	9.45759e-254
0	RASAL3	0.746859	0.539809	0.468385	6.20389e-219
0	SH3KBP1	1.46669	1.06105	0.467063	0
0	NACA	15.8542	11.4721	0.466732	2.03296e-284
0	THEMIS	0.493929	0.357677	0.465648	1.46201e-201
0	PRMT9	0.710347	0.5144	0.465634	1.65645e-221
0	ARHGEF1	1.04508	0.756864	0.465503	0
0	KLF3	1.52015	1.10094	0.465472	0
0	VPS37B	0.790772	0.572742	0.465377	4.17736e-285
0	PRKCQ	0.468507	0.339555	0.464424	2.80914e-238
0	LINC00513	0.669254	0.485051	0.464419	2.37531e-239
0	PAK2	2.45515	1.78136	0.462832	0
0	HOPX	0.891986	0.647243	0.462714	4.08532e-168
0	DDX18	2.04286	1.48236	0.462698	0
0	GALM	0.758668	0.551014	0.461378	8.95558e-282
0	RNMT	1.50019	1.08975	0.461139	0
0	GPR174	0.509845	0.370478	0.460672	6.52808e-191
0	EIF3F	2.50517	1.82096	0.460213	0
0	H2AC6	0.966216	0.702424	0.460005	1.44611e-275
0	JOSD1	1.18882	0.865432	0.458043	0
0	INPP4B	0.733772	0.53422	0.457897	1.06361e-209
0	RPLP0	11.081	8.07233	0.457025	4.51765e-279
0	CNTRL	0.852412	0.621192	0.456511	9.96911e-288
0	TRADD	0.903553	0.658587	0.456235	0
0	FLT3LG	0.454928	0.331681	0.455844	1.87667e-273
0	SERP1	3.17815	2.31863	0.454915	0
0	CENPC	1.04393	0.761628	0.45487	0
0	HELZ2	0.721517	0.526604	0.454314	4.26672e-279
0	ITGB2	1.18738	0.86703	0.453626	3.51062e-207
0	ANP32E	1.32732	0.969814	0.452734	0
0	LPXN	0.605265	0.44264	0.451433	6.61137e-206
0	LINC02273	0.418396	0.306169	0.450544	7.7572e-255
0	CHD1	1.54443	1.13096	0.449524	0
0	HMGN1	3.24021	2.37296	0.4494	0
0	CYFIP2	0.615091	0.451133	0.447246	2.44531e-185
0	PTPN2	1.04116	0.764112	0.446338	0
0	TESPA1	0.408605	0.300076	0.445382	4.29814e-256
0	P2RY8	0.478183	0.351205	0.445248	1.08052e-226
0	ENSG00000272256	0.517908	0.380545	0.444629	2.82371e-182
0	HSP90AA1	23.1895	17.0413	0.444437	3.652e-128
0	GLIPR1	1.12905	0.830771	0.442587	3.88016e-288
0	HSH2D	0.491967	0.362286	0.441434	4.73724e-187
0	CLUHP3	0.48709	0.358711	0.441366	8.95344e-207
0	GPCPD1	0.924176	0.680753	0.441035	0
0	TRANK1	0.603371	0.444481	0.440921	5.03818e-260
0	TRIM14	0.482892	0.355907	0.4402	9.85759e-234
0	SAMD3	0.563689	0.415507	0.440028	8.57556e-147
0	HSPA8	8.11728	5.98503	0.439638	3.11497e-247
0	DNAJB6	2.52299	1.86078	0.43923	0
0	SP140L	0.78441	0.578588	0.439071	0
0	BORCS5	0.579937	0.428174	0.4377	7.3748e-257
0	RPS6KA5	0.533911	0.394222	0.437591	5.72737e-221
0	CD47	1.43152	1.05714	0.437382	0
0	PRRC2C	4.82034	3.56025	0.437157	0
0	SELPLG	0.61644	0.455567	0.436297	2.55274e-180
0	PER1	0.814773	0.602197	0.436162	0
0	BEX2	0.393183	0.290929	0.434536	1.22445e-240
0	SRSF5	3.28534	2.43093	0.434536	0
0	DDX27	1.06049	0.785324	0.433368	0
0	ENSG00000265206	0.644158	0.47704	0.433305	1.95875e-159
0	RPS11	17.2062	12.7424	0.433285	3.06566e-236
0	GOLGA8B	0.479397	0.355106	0.432974	5.56078e-218
0	LCP2	0.771295	0.571438	0.432685	1.01861e-199
0	PRKCB	0.542141	0.401748	0.432379	6.72416e-163
0	SAMHD1	1.72758	1.28028	0.432286	2.06236e-311
0	SPTY2D1	1.1112	0.824297	0.430876	0
0	ENSG00000237550	1.10783	0.821889	0.430718	0
0	RPS9	20.2417	15.0177	0.430663	4.23451e-251
0	ENSG00000272501	0.502929	0.373194	0.430428	2.94031e-206
0	FAM133B	1.56286	1.16013	0.429901	0
0	ARHGAP9	0.542991	0.403298	0.429082	8.88776e-188
0	PFN1	9.15844	6.80262	0.429011	3.02111e-240
0	OAS2	0.972247	0.722677	0.427973	7.55735e-317
0	TRABD	0.86602	0.644459	0.426311	0
0	BTG1-DT	0.62246	0.463563	0.425215	4.0856e-173
0	DGKA	0.646661	0.481679	0.424939	1.52202e-314
0	PHF20	1.13508	0.84571	0.424557	0
0	TERF2IP	2.00324	1.49266	0.424447	0
0	CSNK1G2	1.08408	0.807897	0.424228	0
0	IL16	0.532878	0.397258	0.423727	1.79404e-204
0	ARHGAP4	0.608477	0.453685	0.423513	1.23452e-211
0	CIB1	2.36352	1.76269	0.423162	0
0	MPHOSPH8	2.21892	1.65553	0.422564	0
0	JMY	0.715973	0.534393	0.422004	6.75767e-304
0	SRRM2	4.93074	3.68483	0.420206	0
0	HELB	0.464277	0.347191	0.419254	1.18024e-206
0	TSPYL1	0.96312	0.721609	0.416497	0
0	PPP1R15A	5.8853	4.40999	0.416342	3.3126e-220
0	CSK	0.88016	0.660028	0.41524	0
0	CHD2	1.27185	0.954482	0.414136	0
0	TNFSF14	0.71491	0.536633	0.413827	1.37833e-171
0	ANKRD44-AS1	0.380363	0.285569	0.413535	1.48325e-214
0	POU2F2	0.588972	0.442433	0.412739	1.87622e-195
0	NFKB1	1.37745	1.03531	0.411942	0
0	RSL24D1	1.74963	1.31513	0.411848	0
0	IPCEF1	0.405637	0.305212	0.410381	3.02537e-189
0	TMEM154	0.432179	0.325187	0.410362	5.21825e-202
0	TRAPPC6A	0.696418	0.524164	0.409935	0
0	UBXN1	2.24244	1.68872	0.409144	0
0	SNHG15	1.01571	0.765014	0.408934	0
0	TLE4	1.71411	1.29113	0.408827	1.10478e-261
0	APOBEC3G	0.950475	0.716151	0.408385	4.47732e-164
0	RSBN1	0.884365	0.666903	0.407165	0
0	SNHG12	0.772877	0.582869	0.407066	3.48487e-311
0	MYL12A	8.69845	6.56193	0.406639	1.33547e-240
0	OTULIN	1.03198	0.778685	0.406303	1.43954e-283
0	RBL2	0.947389	0.71515	0.405711	0
0	HNRNPDL	3.24426	2.45095	0.40455	0
0	H1-2	1.00041	0.755922	0.404279	7.70514e-307
0	CASP1	0.58526	0.442292	0.404081	1.46048e-206
0	ITGB7	0.448682	0.339285	0.403194	9.79852e-176
0	PDCL3	0.780961	0.590838	0.402487	0
0	IDI1	1.06515	0.805859	0.402463	0
0	H1-4	0.717182	0.542917	0.401607	2.37283e-243
0	IFIH1	0.756276	0.572724	0.401074	2.46943e-248
0	CD44	4.5021	3.41149	0.400194	4.222e-202
0	YTHDC1	1.51384	1.14714	0.400172	0
0	PLK3	1.00095	0.758889	0.399413	0
0	CCNL1	2.81807	2.13724	0.398961	0
0	PGAP1	0.485144	0.368044	0.398535	3.22022e-237
0	CWC25	1.02489	0.777528	0.398509	0
0	RGS2	1.91672	1.45431	0.398298	1.06775e-206
0	PSMB8	2.20624	1.67574	0.396789	0
0	ENSG00000289017	0.486113	0.369619	0.395252	8.24876e-219
0	IRF2	1.06118	0.806916	0.395178	0
0	CUTA	2.14947	1.63552	0.394235	0
0	H2AC20	0.578578	0.440736	0.392594	9.23785e-243
0	ZRSR2	0.678235	0.516712	0.392426	2.08032e-309
0	RPL36A	1.61411	1.22997	0.392121	0
0	PHF1	0.724461	0.552203	0.391711	0
0	ILF3-DT	0.749308	0.571177	0.391621	1.38786e-287
0	DDX6	1.51903	1.16001	0.389013	0
0	NDUFA3	1.45691	1.11358	0.387698	0
0	RSL1D1	1.54274	1.17922	0.387668	0
0	FGFR1OP2	1.20037	0.917944	0.387001	0
0	MTERF4	0.641887	0.491136	0.386197	0
0	FRMD4B	1.43903	1.10138	0.385783	5.0362e-247
0	BTG3	1.05574	0.808548	0.384846	0
0	BTN3A1	0.665104	0.509733	0.38384	2.55864e-266
0	JAML	0.544219	0.417215	0.383397	2.38356e-118
0	SFPQ	3.6415	2.79202	0.383223	0
0	HCG18	1.02157	0.783362	0.383043	0
0	TNF	0.975514	0.748262	0.38262	1.82011e-127
0	H2AZ2	2.4327	1.86698	0.38185	0
0	TSEN54	0.636167	0.488457	0.381173	2.43074e-209
0	GRAP2	0.416485	0.319821	0.381002	9.42903e-169
0	PAXX	1.40737	1.08086	0.380825	0
0	RELB	0.730359	0.560942	0.380754	0
0	DRAP1	2.62418	2.01753	0.379277	0
0	PBX4	0.371023	0.285254	0.379259	1.41227e-195
0	NOP58	1.04987	0.807403	0.378856	0
0	FNBP4	1.3826	1.06357	0.378471	0
0	TRAPPC10	0.684172	0.526341	0.378362	0
0	CD4	0.78113	0.60114	0.377862	2.77527e-245
0	IRF7	1.06169	0.81718	0.377636	1.63734e-243
0	ARHGAP25	0.486363	0.374515	0.37701	4.85188e-163
0	RGL4	0.376554	0.290021	0.3767	3.44806e-178
0	ARPC2	6.27883	4.84021	0.375425	3.2873e-271
0	ZFAS1	3.74091	2.88559	0.374524	0
0	BIN1	0.675596	0.521542	0.373376	0
0	SRSF3	4.04714	3.12483	0.373128	0
0	CCDC88B	0.436951	0.337381	0.373092	3.67896e-187
0	EIF3G	2.53901	1.96131	0.372448	0
0	CWF19L2	0.750954	0.58028	0.371976	6.87595e-317
0	TUT4	1.12128	0.866736	0.371483	0
0	ANP32B	2.36796	1.83092	0.371071	0
0	SLC25A26	0.624635	0.482993	0.371009	0
0	ZFP36	4.38973	3.395	0.370719	2.10274e-225
0	EMD	0.934222	0.722652	0.370464	0
0	NUP210	0.376648	0.291542	0.369515	3.39595e-160
0	ENSG00000287263	0.81689	0.632358	0.3694	1.42037e-276
0	RABGAP1L	0.762175	0.590067	0.369242	8.64086e-309
0	LINC00869	0.400006	0.309754	0.368897	1.15817e-180
0	ODF2L	1.58964	1.23122	0.368607	0
0	HECA	0.817287	0.6338	0.366814	0
0	CLNS1A	0.902975	0.700951	0.365373	0
0	PRR13	1.15653	0.898426	0.364327	0
0	MCOLN2	0.412761	0.320653	0.364292	7.96752e-137
0	CD8A	0.746435	0.579875	0.364274	2.98946e-56
0	FAM102A	0.495464	0.385023	0.363835	1.08819e-225
0	WHAMM	0.603797	0.469389	0.363279	1.63121e-294
0	SYTL2	0.751453	0.584177	0.363276	1.36601e-177
0	TBCC	0.604047	0.469902	0.3623	1.82761e-291
0	ATF7IP2	0.5461	0.424827	0.36229	2.14749e-224
0	MIAT	0.438814	0.341437	0.361988	1.73216e-142
0	RASGRP2	0.499758	0.389035	0.361332	7.57737e-198
0	C1orf56	0.733508	0.571466	0.360146	2.03563e-248
0	ATP5F1E	12.7315	9.92325	0.359522	8.18192e-169
0	LY9	0.391844	0.305431	0.359433	2.25319e-134
0	DPP4	0.452069	0.352558	0.358682	2.48858e-140
0	FERMT3	0.654069	0.510406	0.3578	4.51523e-149
0	UQCR11	2.85614	2.22894	0.357708	0
0	GTF3A	1.56717	1.2231	0.35762	0
0	APOBEC3C	0.751791	0.587642	0.355395	7.49408e-275
0	XBP1	1.87739	1.4683	0.354582	0
0	CSRNP1	0.922854	0.721771	0.354561	1.92196e-288
0	NAP1L4	1.41184	1.1046	0.354044	0
0	NCK2	0.960201	0.751321	0.353907	0
0	TNRC6B	2.12054	1.65935	0.353813	0
0	RPL17	0.865574	0.677431	0.353584	0
0	ENSG00000274265	0.600263	0.469796	0.353561	3.10943e-241
0	SNHG29	4.67297	3.65755	0.353462	0
0	USP18	0.412618	0.322984	0.353342	6.39723e-188
0	EIF4A2	3.31528	2.59515	0.353311	0
0	SVIP	0.719587	0.563545	0.352638	1.46876e-252
0	COTL1	2.55022	1.99803	0.352043	8.72857e-275
0	RILPL2	1.03242	0.809001	0.351822	0
0	PRDM2	1.16553	0.913902	0.350873	0
0	ARGLU1	3.28406	2.57522	0.350788	0
0	TRG-AS1	0.523213	0.410466	0.350137	3.52733e-112
0	SHFL	1.01838	0.7991	0.34983	0
0	ENSG00000213058	0.458219	0.359595	0.349666	8.32323e-259
0	KLRG1	0.545542	0.428203	0.349393	2.60705e-98
0	BUB3	1.1527	0.905327	0.34851	0
0	DANCR	0.964848	0.757874	0.348345	0
0	DNAJB9	0.779927	0.612846	0.347815	0
0	IK	1.60036	1.2581	0.347155	0
0	MALT1	0.718495	0.564999	0.34673	1.80261e-316
0	SOD1	3.25384	2.55956	0.34625	0
0	GCHFR	0.516052	0.40602	0.345966	1.04325e-149
0	ERO1B	0.826027	0.649953	0.345855	2.57694e-235
0	TBC1D4	0.52452	0.412955	0.345015	1.60682e-271
0	LPIN1	0.667231	0.526145	0.342725	1.87047e-250
0	HCP5	0.703024	0.554571	0.342201	5.89653e-217
0	PCSK7	1.24919	0.985603	0.341919	0
0	CAST	3.87271	3.05748	0.341001	0
0	DDHD1	0.649	0.512617	0.340337	4.78269e-276
0	CMPK2	0.400678	0.316588	0.339833	1.58849e-152
0	RNF139	0.600188	0.474555	0.338838	1.82157e-312
0	GRK2	0.877436	0.694165	0.338015	0
0	RNF168	0.920751	0.728807	0.337273	0
0	TOP1	2.17932	1.72507	0.337221	0
0	GNA15	0.392613	0.31081	0.337077	1.25639e-165
0	PFKFB3	0.869338	0.68862	0.336209	1.05043e-302
0	PTPN4	0.571997	0.453131	0.33608	1.46741e-185
0	GOLGA8A	0.641737	0.508824	0.334815	3.81884e-220
0	SUPT5H	1.11715	0.886435	0.333738	0
0	CERK	0.668449	0.53044	0.333627	0
0	SIAH2	0.636741	0.50542	0.333224	1.87939e-288
0	TRGC2	0.492731	0.391367	0.332278	2.06691e-64
0	JPT1	1.45119	1.15273	0.332184	0
0	ZC3H18	0.841243	0.66834	0.33194	0
0	ATF7IP	1.12661	0.895065	0.331926	0
0	SENP7	0.658609	0.523484	0.331277	5.05988e-288
0	JADE2	0.549453	0.436807	0.331002	1.98257e-243
0	OFD1	0.977328	0.777023	0.330885	1.09437e-317
0	CCDC107	1.17209	0.932029	0.330639	0
0	URI1	1.08562	0.863355	0.330494	0
0	JUN	14.4298	11.4756	0.330487	3.05211e-85
0	GYPC	1.7041	1.35537	0.330322	0
0	OPTN	1.87001	1.48772	0.32994	0
0	CEBPZ	1.0695	0.850947	0.329794	0
0	LAG3	0.606855	0.483098	0.329036	2.18258e-102
0	NLRC5	0.585667	0.466537	0.32809	1.41565e-223
0	DIAPH1	1.3368	1.0654	0.327396	0
0	ORMDL3	0.502829	0.4008	0.327188	7.6297e-263
0	TARS3	0.518653	0.413455	0.327037	1.65424e-241
0	CD84	0.647691	0.516481	0.32659	4.71444e-108
0	DAPP1	0.379376	0.302524	0.326579	2.38323e-123
0	ANKRD13D	0.741144	0.591172	0.326176	0
0	SEC11C	0.860502	0.686516	0.325886	0
0	ARNTL	0.455283	0.363274	0.325706	3.28749e-225
0	RPA3	0.733395	0.585221	0.325609	0
0	NCKAP1L	0.496445	0.396333	0.324921	2.81487e-125
0	ENSG00000272211	0.368967	0.294571	0.324874	2.7187e-148
0	TMED4	0.966651	0.77185	0.324674	0
0	ZCCHC2	0.62363	0.497989	0.324576	1.94314e-254
0	IFIT5	0.503185	0.401905	0.324233	2.90504e-251
0	SH3BGRL3	13.4132	10.7151	0.324006	1.23039e-230
0	RSBN1L	1.23568	0.987303	0.323734	0
0	MIR155HG	0.525838	0.420904	0.32113	3.542e-75
0	ARF6	1.58755	1.2717	0.320039	0
0	ATXN7	0.802524	0.643467	0.318678	0
0	PSMB8-AS1	0.508577	0.407791	0.318635	8.95545e-210
0	STAT3	3.34696	2.68388	0.318527	0
0	EIF3E	3.08706	2.47835	0.316853	0
0	SLC4A7	0.808789	0.649517	0.316396	6.10198e-314
0	RSRC2	2.42226	1.9479	0.314435	0
0	R3HDM2	0.931283	0.749491	0.313309	0
0	RPS17	1.32863	1.06961	0.312858	0
0	POLR3E	0.44905	0.361562	0.312636	1.26385e-241
0	PFDN5	0.457348	0.368539	0.311475	3.83015e-278
0	PSMB10	0.452118	0.364371	0.311291	1.10649e-231
0	HMGN2	3.24046	2.61179	0.311164	0
0	PNRC2	1.29828	1.0473	0.309934	0
0	TRIR	2.97938	2.40384	0.309674	0
0	TCF25	2.53082	2.04208	0.309565	0
0	LRRC75A	0.580056	0.468149	0.309224	4.04096e-200
0	PCGF5	0.623986	0.503841	0.308543	4.1297e-319
0	TGFB1	2.14259	1.73084	0.307885	0
0	CASK	0.587981	0.475048	0.307695	0
0	NFKBIZ	2.33928	1.89024	0.307491	0
0	DYNLT1	1.86609	1.50817	0.307221	0
0	CMTM7	0.492116	0.397733	0.307199	3.48655e-246
0	KCNAB2	0.448264	0.36235	0.306963	6.63565e-155
0	MLLT3	0.419222	0.338897	0.306869	9.17583e-206
0	CCDC59	0.981394	0.793361	0.306856	0
0	CLDND1	0.913389	0.738428	0.306772	0
0	BTF3	7.18153	5.80624	0.306688	1.8027e-201
0	YPEL3	1.39056	1.12437	0.306555	0
0	CDV3	2.35037	1.90046	0.306538	0
0	MSL3	0.859582	0.69521	0.306187	0
0	CCNDBP1	0.655824	0.530436	0.30613	2.32622e-306
0	CALM1	15.1741	12.2731	0.30612	3.78403e-151
0	TMSB10	41.4695	33.5565	0.305461	2.25037e-272
0	RASGEF1B	0.903426	0.731068	0.305402	1.0086e-146
0	UBE2B	2.08309	1.68614	0.304998	0
0	SAFB2	0.896517	0.725731	0.304896	0
0	THRAP3	1.91228	1.55015	0.302891	0
0	SIRT7	0.543666	0.441001	0.301937	3.83823e-271
0	INPP5D	0.515204	0.418526	0.299827	6.07309e-169
0	TAF15	1.68356	1.36802	0.299428	0
0	CASP4	1.04259	0.847193	0.299412	0
0	TAF7	1.2625	1.02668	0.298299	0
0	SCAPER	0.510183	0.414958	0.298051	8.1775e-233
0	CTSW	1.07634	0.875486	0.297984	3.62738e-243
0	UQCRB	4.82793	3.92733	0.297856	1.03242e-318
0	ANKRD36	0.440779	0.358629	0.297561	1.23465e-204
0	CRIP1	4.38493	3.56805	0.297416	1.59597e-179
0	PTMA	45.9901	37.451	0.296318	3.1251e-263
0	ESCO1	0.624554	0.508737	0.295906	0
0	POLR2K	1.31591	1.07206	0.295683	0
0	KLF13	1.40465	1.14459	0.29538	0
0	BTN3A2	0.85458	0.696412	0.295275	0
0	HNRNPF	1.92022	1.56546	0.294686	0
0	POLR3GL	0.851859	0.694567	0.294502	0
0	EIF2S3	1.63668	1.33536	0.29354	0
0	RPL4	5.3611	4.37483	0.293305	6.84566e-283
0	CCDC91	0.618705	0.505014	0.292927	0
0	SUN2	1.06825	0.874776	0.288265	0
0	STX17	0.628738	0.514867	0.288261	0
0	DDX39B	0.66264	0.5428	0.287803	3.7574e-315
0	ID2	2.46787	2.02223	0.287316	1.753e-217
0	MORC3	0.668433	0.5478	0.287134	0
0	ST3GAL1	0.683431	0.560431	0.28626	0
0	DDX5	11.4785	9.413	0.286213	2.43833e-147
0	POLE3	0.776079	0.636538	0.285956	0
0	LBR	0.742346	0.60901	0.285625	3.52292e-290
0	OSER1	0.586594	0.481289	0.28546	3.0581e-312
0	SKP1	3.65928	3.00508	0.284157	0
0	RPA2	0.590281	0.48487	0.283804	0
0	BRAF	0.657411	0.540597	0.282242	2.52289e-274
0	GRIPAP1	0.5979	0.491717	0.282075	2.38893e-311
0	CTSC	1.96527	1.61634	0.28199	4.17416e-201
0	CD55	1.87894	1.5457	0.281657	7.32237e-277
0	KAT6A	0.956766	0.78732	0.281216	0
0	PAIP2	1.34047	1.1033	0.280907	0
0	CRBN	0.948396	0.780858	0.28043	0
0	SNX6	2.17622	1.79249	0.279863	0
0	SFXN1	0.474766	0.391148	0.279502	4.34088e-298
0	RPL18AP3	0.544072	0.448577	0.278444	1.04876e-313
0	PARVG	0.422919	0.34879	0.278025	5.95025e-103
0	CNN2	1.04655	0.863239	0.277813	0
0	HAUS3	0.409968	0.338177	0.277734	1.83118e-204
0	MAP3K4	0.499125	0.412095	0.276424	8.93573e-275
0	COX19	0.540178	0.446015	0.276343	4.80111e-297
0	PARP12	0.48366	0.399453	0.275967	2.09857e-215
0	SNRPN	0.71485	0.590508	0.275686	0
0	TMEM170A	0.576557	0.476343	0.275462	6.49182e-284
0	GRB2	1.3012	1.07509	0.275383	0
0	STAT5B	0.695886	0.575202	0.274782	2.27844e-299
0	DBF4	0.415394	0.343362	0.27475	6.93773e-193
0	UBC	13.7876	11.4022	0.274057	1.16668e-96
0	PNPLA8	0.940489	0.777923	0.273784	0
0	U2AF1L4	0.373841	0.309274	0.27354	8.79867e-198
0	ADAM8	0.368529	0.304927	0.273315	5.41203e-118
0	CLIP4	0.362532	0.300016	0.27307	3.90001e-146
0	UBE2D2	1.72106	1.42475	0.272588	0
0	C21orf91	0.45549	0.377158	0.27225	1.2181e-185
0	GPS2	0.581637	0.481738	0.271869	4.01922e-277
0	C12orf57	2.74276	2.27169	0.271864	2.19653e-294
0	ATG2A	0.412117	0.341395	0.271608	2.25303e-186
0	TRAF5	0.494998	0.410121	0.271374	2.205e-196
0	ST3GAL5	0.395229	0.327521	0.271102	1.42843e-127
0	ARHGEF6	0.476724	0.395427	0.269743	1.13259e-252
0	PTPN1	0.854821	0.709049	0.269737	0
0	TXLNG	0.410683	0.340677	0.269621	6.76808e-208
0	HAX1	0.89915	0.745916	0.269549	0
0	METTL8	0.391191	0.324547	0.269445	8.86944e-242
0	MARCHF9	0.42253	0.350845	0.268219	1.30489e-196
0	GABPB1-IT1	0.665869	0.55349	0.26668	7.79441e-270
0	MTRFR	0.580231	0.4829	0.264903	2.49479e-288
0	CCDC57	0.390043	0.324795	0.264105	7.00668e-191
0	ABCF1	1.28735	1.07236	0.263626	0
0	RBM33	0.836877	0.697167	0.263513	0
0	PNPT1	0.556524	0.463712	0.263215	6.04643e-271
0	PARP1	1.03838	0.865589	0.262581	0
0	SNHG1	0.561936	0.468502	0.262351	5.81008e-249
0	ATP5MC2	4.52589	3.77351	0.262294	3.36954e-306
0	PVT1	0.44335	0.369688	0.262138	9.75261e-205
0	PSMA3-AS1	0.942679	0.786118	0.262021	0
0	PRPF4B	1.76636	1.47306	0.261966	0
0	TGS1	0.579836	0.483562	0.261942	0
0	STK38	0.550937	0.459488	0.26186	5.60781e-313
0	ZNF394	0.562423	0.469419	0.260779	7.06798e-306
1	APLNR	10.1297	1.73781	2.54325	0
1	PLVAP	13.0746	2.28675	2.5154	0
1	COL15A1	21.5735	4.56402	2.24089	0
1	CALCRL	9.8059	2.07983	2.23718	0
1	PECAM1	16.0717	3.45204	2.219	0
1	RAMP2	10.6398	2.35042	2.17849	0
1	ITGA6	7.98386	1.84815	2.11101	0
1	IGFBP5	18.1996	4.24239	2.10095	0
1	GNG11	17.2757	4.04383	2.09495	0
1	HSPG2	17.5104	4.10178	2.09389	0
1	PODXL	6.3128	1.4951	2.07804	0
1	VWA1	7.59694	1.79998	2.07744	0
1	PRCP	8.97447	2.23154	2.00779	0
1	SOX18	6.47138	1.62403	1.99449	0
1	EGFL7	7.99667	2.05996	1.95679	0
1	TM4SF1	11.0742	2.85275	1.95677	0
1	CD93	7.34723	1.90076	1.95062	0
1	SLC9A3R2	7.72453	2.01597	1.93797	0
1	CDH5	5.90094	1.54186	1.93627	0
1	SELE	5.28557	1.44072	1.87527	0
1	CD34	5.57785	1.53371	1.86269	0
1	ENG	11.7008	3.31144	1.82107	0
1	H19	8.00752	2.27694	1.81426	0
1	ADGRL4	5.47608	1.56566	1.80638	0
1	AQP1	14.6226	4.20394	1.79839	0
1	RAMP3	5.52293	1.59312	1.79358	0
1	A2M	17.3309	5.02855	1.78513	0
1	HYAL2	5.29369	1.55473	1.76761	0
1	CLEC14A	5.51201	1.62912	1.75848	0
1	GSN	14.0515	4.18751	1.74656	0
1	PCDH17	4.19371	1.26439	1.72978	0
1	TM4SF18	3.82574	1.18228	1.69417	0
1	FLT1	3.76949	1.17309	1.68406	0
1	SPTBN1	9.11999	2.85464	1.67572	0
1	EMCN	4.87775	1.55216	1.65194	0
1	KDR	3.1254	1.01963	1.61599	0
1	RNASE1	7.84217	2.57634	1.60593	0
1	SLCO2A1	3.72864	1.23331	1.59612	0
1	COL4A1	25.1511	8.37675	1.58616	0
1	CDH13	4.65564	1.5545	1.58253	0
1	NPDC1	5.21467	1.76463	1.56321	0
1	ADAM15	3.96019	1.35971	1.54227	0
1	ARHGAP29	4.78535	1.64975	1.53638	0
1	HEG1	4.67634	1.61624	1.53274	0
1	ESAM	3.61588	1.28593	1.49153	0
1	CCND1	6.38382	2.30606	1.46899	0
1	FKBP1A	8.52877	3.08911	1.46514	0
1	MALL	3.08268	1.128	1.45042	0
1	TCF4	11.1156	4.07326	1.44833	0
1	ROBO4	2.56679	0.949402	1.43487	0
1	IL6ST	5.88946	2.20064	1.42021	0
1	CAV1	16.4726	6.15561	1.4201	0
1	CCDC85B	6.81741	2.54828	1.4197	0
1	ECSCR	3.13039	1.17125	1.4183	0
1	ID1	8.49221	3.17987	1.41717	0
1	TIE1	2.86641	1.07657	1.41281	0
1	CD9	10.7634	4.06825	1.40366	0
1	PDGFB	2.71033	1.02972	1.39622	0
1	ADGRL2	2.81535	1.07145	1.39375	0
1	CRIP2	7.83161	2.99009	1.38912	0
1	TCIM	2.52343	0.964197	1.38799	0
1	SYNPO	2.95647	1.1313	1.38589	0
1	VWF	6.36572	2.44785	1.37881	0
1	NFIB	3.9572	1.52607	1.37466	0
1	ADGRF5	3.52459	1.37887	1.35397	0
1	ELK3	5.33045	2.11655	1.33254	0
1	CD59	8.94368	3.56289	1.32782	0
1	PCAT19	2.64464	1.05385	1.32739	0
1	COL4A2	17.0605	6.80034	1.32698	0
1	PALMD	3.61533	1.44783	1.32023	0
1	PLCB1	2.40044	0.967323	1.31123	0
1	BMPR2	4.04873	1.63686	1.30654	0
1	ETS2	3.5596	1.45729	1.28843	0
1	CEMIP2	4.04368	1.66037	1.28416	0
1	ADAMTS9	2.32703	0.957761	1.28075	0
1	THBD	2.69482	1.11274	1.27607	0
1	HECW2	2.12939	0.882243	1.27119	0
1	F2R	2.68951	1.119	1.26513	0
1	MMRN2	2.54886	1.06486	1.25918	0
1	GASK1B	3.05762	1.28157	1.2545	0
1	ACVRL1	2.36264	0.994351	1.24857	0
1	SPARCL1	24.1285	10.1946	1.24293	0
1	ENTPD1	3.02617	1.29625	1.22315	0
1	CAVIN1	9.90595	4.26204	1.21675	0
1	NRP1	3.85374	1.66385	1.21174	0
1	EMP1	6.63423	2.88639	1.20066	0
1	BCAM	2.65466	1.15525	1.20032	0
1	FLNB	2.91961	1.27634	1.19376	0
1	RDX	4.48306	1.96753	1.18809	0
1	LMO2	2.40391	1.05515	1.18794	0
1	RCAN1	2.87773	1.26963	1.18052	0
1	DIPK2B	2.04646	0.908771	1.17114	0
1	SHROOM4	1.92873	0.85775	1.16902	0
1	CYYR1	2.0687	0.926264	1.15923	0
1	SERPINE1	2.69141	1.20623	1.15786	0
1	SNTB2	3.08504	1.39535	1.14466	0
1	ATP1B3	5.75404	2.60487	1.14337	0
1	MTUS1	2.9245	1.32707	1.13995	0
1	APP	5.6001	2.56887	1.12432	0
1	SPRY1	2.9047	1.33345	1.12322	0
1	PLXND1	3.5683	1.63966	1.12184	0
1	RASIP1	1.72004	0.791643	1.11952	0
1	ITGB4	2.01356	0.927884	1.11773	0
1	PTPRB	1.99421	0.92208	1.11286	0
1	MEOX1	1.78084	0.823549	1.11263	0
1	SHANK3	1.75037	0.809796	1.11203	0
1	BCL6B	1.50306	0.695594	1.11158	0
1	CRIM1	2.89138	1.34136	1.10807	0
1	PALM2AKAP2	4.46382	2.07369	1.10608	0
1	RFLNB	2.17104	1.0088	1.10574	0
1	SLC12A2	1.96199	0.915595	1.09953	0
1	IGFBP7	46.6991	21.8144	1.09812	0
1	APLN	1.43447	0.670939	1.09627	0
1	PDLIM1	4.35613	2.03818	1.09577	0
1	TNXB	2.02125	0.945843	1.09557	0
1	LDB2	1.98387	0.93187	1.09012	0
1	GNAI2	9.56539	4.49317	1.09009	0
1	DUSP6	2.88718	1.36049	1.08554	0
1	DYSF	1.62156	0.764288	1.0852	0
1	KCNN3	1.62857	0.767933	1.08455	0
1	AFAP1L1	1.47033	0.698283	1.07426	0
1	JCAD	1.77011	0.842125	1.07173	0
1	NUAK1	2.30477	1.10251	1.06384	0
1	RAI14	2.54593	1.21916	1.06231	0
1	PCDH12	1.37332	0.660811	1.05535	0
1	FSCN1	2.79459	1.35203	1.04752	0
1	ARHGEF15	1.49874	0.725672	1.04636	0
1	ERG	1.65653	0.803178	1.04437	0
1	MGST2	1.92839	0.936674	1.04178	0
1	CLDN5	2.08917	1.01514	1.04125	0
1	RHOJ	1.83543	0.893007	1.03937	0
1	RASGRP3	1.50723	0.73337	1.03928	0
1	LAMB1	3.83381	1.8668	1.03821	0
1	PXDN	3.38067	1.64766	1.03689	0
1	KANK3	1.45629	0.710199	1.036	0
1	STOM	4.55866	2.22492	1.03485	0
1	CCDC3	1.801	0.879607	1.03387	0
1	GRB10	1.63498	0.803275	1.02531	0
1	MEF2A	2.88672	1.42468	1.0188	0
1	TEK	1.52086	0.751338	1.01735	0
1	SWAP70	2.07891	1.02843	1.01539	0
1	TGFBR2	4.39577	2.17728	1.01359	0
1	WWTR1	3.18961	1.58096	1.01258	0
1	TMEM255B	1.64792	0.816869	1.01247	0
1	MATN2	1.89178	0.9397	1.00947	0
1	LAMA4	4.60771	2.29039	1.00845	0
1	MCTP1	1.89039	0.940184	1.00767	0
1	EXOC3L2	1.28592	0.640846	1.00475	0
1	LIMS2	1.72307	0.858813	1.00457	0
1	ICAM2	2.10253	1.05114	1.00016	0
1	ENSG00000288765	1.48278	0.742535	0.997772	0
1	MACF1	6.74702	3.39115	0.992474	0
1	SLC6A6	1.83517	0.922399	0.992449	0
1	MAP1B	3.80849	1.91806	0.989571	0
1	JAG2	1.39677	0.705248	0.985896	0
1	FAM110D	1.46713	0.743641	0.980315	0
1	IL3RA	1.5878	0.80539	0.979271	0
1	AFDN	1.66904	0.846762	0.978992	0
1	TMEM204	1.90023	0.966846	0.974815	0
1	VAMP5	4.21946	2.15433	0.969819	0
1	ECE1	2.71678	1.39073	0.96606	0
1	SNHG7	3.16291	1.62288	0.962697	0
1	EHD4	2.2731	1.16721	0.961596	0
1	NOTCH4	1.39614	0.718511	0.958364	0
1	DOCK9	1.62478	0.838034	0.955167	0
1	S100A16	2.55845	1.32189	0.952669	0
1	ITGA5	3.29736	1.7051	0.951458	0
1	MARCKSL1	3.41776	1.76818	0.950785	0
1	MEF2C	3.15401	1.63247	0.950131	0
1	NRGN	1.41801	0.734346	0.949339	0
1	LMNA	21.2425	11.0147	0.947521	0
1	PPM1F	1.50855	0.784411	0.943484	0
1	MYCT1	1.41851	0.73772	0.943229	0
1	RAB13	4.22072	2.19606	0.942574	0
1	RAB11A	2.93822	1.53028	0.941149	0
1	S1PR1	1.70007	0.885715	0.940677	0
1	PTPN14	2.03569	1.06194	0.938812	0
1	HDAC7	2.07719	1.08722	0.933991	0
1	GARRE1	1.94812	1.02212	0.930515	0
1	EPHB4	1.4735	0.776539	0.924115	0
1	DPYSL3	2.35858	1.24329	0.923754	0
1	MSN	6.37008	3.36027	0.922737	0
1	LPAR6	1.93106	1.02438	0.914647	0
1	FAM167B	1.3523	0.717969	0.913419	0
1	PNP	2.09162	1.11122	0.912476	0
1	TSPAN18	1.42583	0.757729	0.912052	0
1	SOX7	1.35952	0.724211	0.908611	0
1	SASH1	1.86575	0.994032	0.908393	0
1	PTPRM	1.66444	0.888919	0.904915	0
1	TAMALIN	1.95446	1.04628	0.901497	0
1	TSHZ2	1.93244	1.03893	0.895328	0
1	PIK3C2A	1.91051	1.02888	0.892888	0
1	ZEB1	2.25381	1.21428	0.892271	0
1	TNFAIP8L1	1.30756	0.704782	0.891627	0
1	ADGRG1	1.16809	0.630556	0.889454	0
1	MAP3K11	1.70263	0.919304	0.889146	0
1	SMAD1	1.5075	0.813963	0.889123	0
1	EPAS1	4.78003	2.58608	0.886255	0
1	SVIL	2.14906	1.16457	0.883913	0
1	NES	1.45326	0.788326	0.882428	0
1	KTN1	6.36725	3.4548	0.882066	0
1	DPYSL2	3.08561	1.67534	0.881104	0
1	LUZP1	2.55909	1.39424	0.876153	0
1	CPXM2	1.24549	0.679841	0.873442	0
1	SLK	2.3855	1.31073	0.863928	0
1	CD200	1.18543	0.652003	0.862461	0
1	PLPP3	1.49215	0.822931	0.85855	0
1	TGM2	1.85437	1.02324	0.85778	0
1	ADAMTS1	2.6943	1.48778	0.856748	2.91482e-271
1	FILIP1	1.60674	0.887591	0.856165	0
1	MCAM	3.79977	2.10153	0.85447	0
1	DOCK6	1.21394	0.671422	0.854407	0
1	NECTIN2	1.95136	1.08347	0.848821	0
1	TJP1	1.92253	1.06824	0.847765	0
1	JUP	1.14186	0.634661	0.847333	0
1	NFIA	2.41935	1.34672	0.845167	0
1	ARHGAP23	1.21821	0.683045	0.834705	0
1	RAPGEF5	1.16962	0.656347	0.83351	0
1	SEMA3F	1.0006	0.561621	0.833195	0
1	EFNA1	1.2516	0.703335	0.83149	0
1	ITGA2	1.10974	0.62456	0.829305	0
1	MYO5A	1.9612	1.10507	0.827596	0
1	TNFAIP1	1.3294	0.749459	0.826854	0
1	DOCK4	1.22694	0.693177	0.823773	0
1	CSGALNACT1	2.28696	1.29277	0.822963	0
1	NOSTRIN	1.26717	0.716438	0.822694	0
1	CASC15	1.16893	0.662407	0.819401	0
1	PLK2	1.87609	1.06469	0.8173	0
1	SPNS2	1.13464	0.643959	0.8172	0
1	ARHGEF3	1.46089	0.832728	0.81093	0
1	FGD5	1.27427	0.727635	0.808381	0
1	TRIOBP	1.64823	0.941385	0.808062	0
1	KLHL5	1.66996	0.954306	0.807289	0
1	RHOB	3.01189	1.72197	0.806608	0
1	SHE	1.07458	0.614446	0.80641	0
1	CCDC50	2.2865	1.31063	0.802873	0
1	FABP5	5.10928	2.92939	0.80252	0
1	BDKRB2	0.996338	0.574148	0.795213	0
1	GIMAP6	1.38144	0.79615	0.795057	0
1	ITPRID2	1.57004	0.905493	0.794024	0
1	CCN1	2.86164	1.65192	0.792702	2.66241e-165
1	IFI27	16.8901	9.77429	0.789111	0
1	APLP2	3.73542	2.16225	0.78874	0
1	INSR	1.16117	0.672823	0.787275	0
1	NOS3	0.91321	0.529176	0.7872	0
1	PRKCH	1.52054	0.881266	0.786934	0
1	SEMA6B	1.10401	0.641168	0.783978	0
1	CTNNB1	3.59491	2.09025	0.782277	0
1	RCAN2	1.02688	0.599101	0.777392	0
1	CTNNA1	2.87478	1.67883	0.775993	0
1	SULF2	1.74344	1.0188	0.775061	0
1	CASKIN2	1.03973	0.608057	0.773929	0
1	CLIC4	2.52006	1.4744	0.773326	0
1	ETS1	4.0477	2.36822	0.773298	0
1	RHOC	4.29679	2.51904	0.770383	0
1	FAM171B	0.945441	0.555115	0.7682	0
1	PKP4	1.25092	0.737412	0.762441	0
1	PLXNA2	1.14081	0.673336	0.760656	0
1	NHSL2	1.28553	0.76154	0.755377	0
1	YPEL2	1.65024	0.97995	0.751892	0
1	LIMCH1	1.1438	0.679522	0.751244	0
1	PLEC	3.52953	2.10129	0.748202	0
1	HSPA12B	0.894612	0.532803	0.747659	0
1	MAGI1	1.25547	0.747864	0.747381	0
1	CAV2	2.31086	1.3847	0.738859	0
1	SCARF1	0.938586	0.562512	0.738606	0
1	EFNB2	1.20516	0.722598	0.737958	0
1	NOVA2	0.867259	0.520869	0.735543	0
1	CD320	1.29773	0.779885	0.734659	0
1	UTRN	3.6942	2.22121	0.733916	0
1	C1orf54	1.48464	0.892761	0.733763	0
1	ADCY4	1.04054	0.625805	0.733546	0
1	CXCL12	3.75094	2.25839	0.731954	5.5195e-165
1	VASH1	1.06191	0.640548	0.729286	0
1	GIMAP4	2.70087	1.62938	0.729096	0
1	ARHGEF12	1.86864	1.12847	0.727614	0
1	GIMAP7	3.13932	1.90069	0.723925	0
1	ACTN1	4.14439	2.50956	0.723725	0
1	LRRC8A	1.20438	0.729691	0.722932	0
1	MYH9	7.75405	4.7109	0.718947	0
1	BACE2	1.3687	0.831947	0.71824	0
1	ARHGAP31	1.09411	0.665191	0.717918	0
1	NCKAP1	1.70075	1.03422	0.717622	0
1	PIM3	2.96589	1.8071	0.714785	0
1	GUK1	7.39392	4.50701	0.714168	0
1	NOTCH1	1.26713	0.772827	0.713351	0
1	STING1	1.88643	1.15134	0.712341	0
1	SLC44A2	1.44532	0.882521	0.711682	0
1	ASAP1	1.99293	1.21792	0.710468	0
1	PHACTR2	2.33958	1.43401	0.706189	0
1	MYO10	1.41534	0.867736	0.705822	0
1	CD109	2.02281	1.24039	0.705567	0
1	PLEKHA1	1.51949	0.934113	0.701914	0
1	NDST1	0.96259	0.592235	0.700751	0
1	ITM2B	17.963	11.0698	0.698395	0
1	PLS3	2.22051	1.36845	0.69835	0
1	PLPP1	1.45881	0.901012	0.695178	0
1	DAAM1	1.79695	1.11024	0.694674	0
1	COL21A1	0.88976	0.552866	0.686485	0
1	SRP14	13.6078	8.46328	0.68514	0
1	DIPK1B	0.811653	0.505019	0.684526	0
1	LAMC1	2.34775	1.47059	0.674882	0
1	CDC42BPB	1.42145	0.890471	0.674726	0
1	PON2	1.24977	0.782954	0.674658	0
1	MGLL	1.26152	0.791106	0.673224	0
1	MPZL2	0.831019	0.522809	0.668597	0
1	DBN1	1.24945	0.786369	0.668018	0
1	PICALM	1.90531	1.20111	0.665651	0
1	BCR	0.908586	0.574118	0.662276	0
1	IL13RA2	0.692131	0.43746	0.661892	0
1	FZD4	0.907442	0.574286	0.660036	0
1	DUSP23	1.89245	1.19782	0.659848	0
1	RTN4	5.00164	3.16685	0.659351	0
1	PTPRK	1.04736	0.664455	0.656513	0
1	CMIP	1.84665	1.17173	0.656278	0
1	TUBB6	1.82008	1.15496	0.656159	0
1	OAF	1.268	0.805284	0.654988	0
1	RPS6KA2	0.939647	0.596815	0.654835	0
1	SELENOW	5.53249	3.51457	0.654581	0
1	PDE2A	0.790158	0.502573	0.652809	0
1	EXT1	1.21445	0.77248	0.652732	0
1	MLEC	2.56789	1.6345	0.651729	9.16177e-278
1	FLNC	0.787588	0.501671	0.650702	0
1	SEPTIN10	1.29639	0.827023	0.648501	0
1	MYO6	1.21304	0.774102	0.648026	0
1	VIM	100.779	64.3574	0.647013	0
1	MAST4	1.13093	0.722235	0.646968	0
1	RAC1	6.41849	4.1002	0.64654	0
1	NEURL1B	1.21578	0.777742	0.644517	0
1	LYL1	0.901185	0.577201	0.642748	0
1	RASGRF2	0.749235	0.480979	0.639444	0
1	TPM3	6.90071	4.43185	0.638836	0
1	ITIH5	0.65269	0.419437	0.637943	0
1	PLEKHG1	0.793942	0.510277	0.637754	0
1	FLI1	1.12868	0.725447	0.637688	0
1	CLIC2	0.800668	0.51545	0.63537	0
1	ANXA2	10.737	6.91259	0.635286	0
1	QKI	2.79193	1.79891	0.634143	0
1	CADPS2	0.801765	0.516787	0.633609	0
1	ROCK2	2.07432	1.34019	0.6302	0
1	TRIM47	1.28376	0.8328	0.624328	0
1	GABRD	0.591267	0.384022	0.622621	0
1	ABI3	0.960561	0.624227	0.621807	0
1	PROS1	1.09774	0.713704	0.62114	0
1	MYOF	1.92225	1.24996	0.620907	4.64384e-297
1	STAB1	1.24983	0.813355	0.619777	0
1	SERPINB6	2.08036	1.35435	0.619238	0
1	EDN1	1.05632	0.687965	0.618642	8.53828e-255
1	YWHAE	3.81279	2.48367	0.618373	0
1	CTTNBP2NL	1.11374	0.725642	0.618085	0
1	PCDH1	0.811083	0.529252	0.615895	0
1	SHC1	1.70453	1.11233	0.615788	0
1	SH2B3	1.02244	0.667342	0.615514	0
1	MBNL2	1.4651	0.956372	0.615359	0
1	MT-RNR1	72.9365	47.6196	0.615086	0
1	RIPOR1	1.04817	0.684405	0.614954	0
1	SPTAN1	2.49246	1.62841	0.614107	2.32758e-303
1	ACKR1	2.76929	1.81056	0.613082	0
1	MPDZ	0.969024	0.633643	0.612861	0
1	ACTN4	3.61632	2.36672	0.611632	0
1	RAPGEF3	0.722959	0.473527	0.610466	0
1	FMNL3	1.13337	0.742878	0.609418	0
1	FDPS	1.70424	1.1171	0.609375	0
1	ZNF521	1.0605	0.695396	0.60884	0
1	YES1	1.06576	0.699456	0.607575	0
1	FLRT2	1.07054	0.702715	0.607328	1.60915e-292
1	SGK1	2.83498	1.86239	0.606182	4.43896e-214
1	MYL12B	7.7552	5.10046	0.604537	0
1	CTTN	1.79563	1.1816	0.603752	2.318e-315
1	CAPNS1	2.9681	1.95501	0.602368	9.83036e-312
1	CCDC69	1.08968	0.717934	0.601982	0
1	CYB5R3	3.00791	1.98244	0.601484	0
1	MCF2L	0.637092	0.420015	0.601061	0
1	SOX4	5.04732	3.32855	0.600622	0
1	DLC1	1.77544	1.17375	0.597049	5.36861e-318
1	LRRC8C	0.92212	0.610368	0.595275	0
1	TNS2	1.2569	0.832433	0.594461	0
1	TSC22D1	3.13876	2.07886	0.594403	6.88679e-299
1	THBS1	1.86352	1.23635	0.591948	6.6767e-89
1	SUN1	1.29083	0.857048	0.590851	0
1	TFF3	0.724589	0.481344	0.590094	0
1	ARAP3	0.719823	0.479451	0.586258	0
1	EIF4G2	5.66997	3.77698	0.586107	0
1	PGM2L1	1.42095	0.948518	0.583106	2.06485e-319
1	SNRK	1.44325	0.963724	0.58263	0
1	HIP1	1.26089	0.841998	0.582555	0
1	IPO11	0.732006	0.488825	0.582539	0
1	RASAL2	1.22936	0.821375	0.581798	0
1	AKR1C3	1.31534	0.879656	0.580422	0
1	NUMB	1.36006	0.90978	0.580077	2.81988e-309
1	PTPN12	1.85475	1.24083	0.579923	1.43459e-291
1	PEA15	1.49242	0.999555	0.578293	4.1297e-319
1	ABLIM1	1.05009	0.704014	0.576831	0
1	GNB1	3.13544	2.10394	0.575571	4.87489e-296
1	TSPAN13	0.882144	0.592092	0.575191	0
1	PKIG	1.32876	0.892304	0.574475	6.70516e-291
1	DGKH	1.03694	0.696938	0.573227	0
1	ADAMTS6	1.3665	0.918722	0.572788	0
1	FRMD4B	1.72875	1.16288	0.572028	0
1	TNFRSF10B	0.946033	0.636429	0.571892	0
1	EHD2	2.04395	1.37602	0.57086	2.55352e-283
1	HDGFL3	1.18009	0.795528	0.568915	0
1	RAPGEF4	0.644553	0.434768	0.568054	0
1	FAM171A1	0.78896	0.532667	0.566717	0
1	TACC1	2.61415	1.76686	0.565153	2.50499e-282
1	PDLIM5	1.68376	1.13809	0.56507	2.56973e-279
1	FRMD4A	1.05658	0.714174	0.565056	0
1	PRSS23	5.22292	3.53172	0.564485	0
1	FCHO2	0.983308	0.665035	0.564214	0
1	DYNC1LI2	1.88141	1.27249	0.564161	1.16335e-286
1	YWHAG	1.69689	1.14802	0.563745	1.29858e-282
1	RALGAPA2	0.859167	0.581453	0.563275	0
1	LMCD1	1.21961	0.825512	0.563057	9.55878e-313
1	ITM2A	2.10384	1.42655	0.560496	0
1	CD81	11.5	7.80262	0.559606	0
1	GIMAP1	1.27832	0.867353	0.559562	0
1	RBP7	0.808825	0.54947	0.557788	4.23719e-138
1	COL13A1	0.559581	0.380184	0.55765	0
1	LYN	0.990274	0.673415	0.556332	0
1	SOX17	0.727411	0.494728	0.556137	0
1	SKIL	2.32417	1.5815	0.555424	5.58211e-255
1	CEP68	0.962107	0.655604	0.553373	0
1	EOGT	0.806877	0.549866	0.553268	0
1	MMP15	0.601126	0.409747	0.552932	0
1	TNK2	0.790483	0.538989	0.552478	0
1	LEPROT	2.87664	1.96225	0.55188	4.23405e-283
1	PGF	1.48619	1.01378	0.551874	9.62324e-130
1	HHEX	0.769679	0.52564	0.550183	0
1	TMOD3	2.47098	1.68762	0.550093	4.40655e-291
1	TAOK2	0.828775	0.566239	0.54957	0
1	IFITM3	16.8347	11.5162	0.547781	0
1	MGMT	1.70708	1.1679	0.547606	3.19713e-261
1	KIF1C	0.920531	0.629866	0.547422	4.59191e-314
1	C2CD4B	0.841749	0.576414	0.546284	5.29541e-227
1	NOL4L	0.799615	0.547819	0.545607	0
1	PARVB	0.928061	0.636184	0.544775	1.26782e-316
1	EFNB1	0.8732	0.599683	0.542113	2.94469e-245
1	SEPTIN2	3.23775	2.2237	0.542034	7.7466e-285
1	DACH1	0.582734	0.400412	0.541352	0
1	CPNE2	0.796045	0.547054	0.541167	0
1	JAM3	0.83359	0.573145	0.540438	4.75686e-312
1	S100A10	29.4654	20.2843	0.538661	0
1	ADAMTS7	0.622486	0.428734	0.537958	0
1	ELMO1	0.9495	0.654259	0.537307	0
1	ITPR3	0.799361	0.550891	0.537081	0
1	ATP8B1	0.861048	0.593421	0.537038	0
1	PINK1	0.959441	0.661537	0.536371	9.91457e-275
1	PIK3R3	1.09109	0.752693	0.535632	3.63419e-296
1	AKAP13	4.4428	3.0681	0.534126	5.23718e-253
1	CFLAR	2.84864	1.96824	0.533371	0
1	ATP11C	0.880776	0.608975	0.532392	0
1	TSPAN9	0.936529	0.647813	0.531746	0
1	SH3BP5	1.68551	1.16657	0.530918	2.97958e-245
1	ATP11A	0.74584	0.516215	0.530894	0
1	ERAP2	1.0883	0.753947	0.529538	6.1982e-250
1	CAVIN2	0.820338	0.568393	0.529328	0
1	LYVE1	0.717205	0.497346	0.528134	3.51797e-275
1	ASPH	1.93166	1.33994	0.527671	1.14294e-244
1	H3-3A	8.55678	5.93672	0.527401	0
1	COLGALT1	1.25203	0.868908	0.526997	1.66431e-237
1	MT-RNR2	337.735	234.477	0.526449	0
1	ATRX	3.63027	2.52053	0.526347	1.30631e-260
1	NFATC2	1.07926	0.749465	0.526106	1.50568e-168
1	CRYBG3	1.08038	0.751231	0.524204	2.10806e-294
1	CYFIP1	1.149	0.799146	0.523845	4.18984e-256
1	GNAQ	1.42917	0.994223	0.523536	6.57559e-269
1	TBC1D1	1.21362	0.844315	0.523462	1.10845e-272
1	SH2D3C	0.751732	0.523026	0.523336	0
1	CRK	1.38892	0.96641	0.523254	1.3777e-271
1	ZNF366	0.54719	0.38083	0.522893	0
1	XIST	4.72974	3.29561	0.521214	1.91688e-88
1	PPFIBP1	1.69147	1.17861	0.521191	2.73451e-250
1	MRPL33	1.9856	1.38436	0.520355	4.37773e-234
1	MAP4K4	2.90141	2.02455	0.519153	2.52249e-285
1	ELOVL1	1.19566	0.834952	0.51804	6.33954e-252
1	FAT4	0.808596	0.564723	0.517875	0
1	MAPK3	0.937327	0.654826	0.517441	2.33265e-309
1	SYNE2	3.8439	2.68678	0.516696	0
1	NAA38	1.96254	1.37184	0.516611	9.29561e-219
1	TRIO	0.912887	0.639804	0.512806	1.25359e-269
1	CHD7	0.889015	0.623234	0.512433	0
1	VAT1	1.11554	0.782354	0.511856	2.81172e-281
1	ALPK3	0.546022	0.382958	0.511771	0
1	PTK2	1.35691	0.952206	0.510977	0
1	FAM107A	0.565675	0.396996	0.510852	0
1	BNIP2	1.4181	0.995361	0.510664	1.66946e-264
1	SAV1	1.05906	0.743764	0.509872	2.48628e-261
1	FNBP1L	0.751071	0.527725	0.509162	0
1	ATP1A1	2.99738	2.10685	0.508614	1.03691e-219
1	ACOT7	0.852245	0.599335	0.507905	7.28892e-294
1	SLC29A1	1.19004	0.837545	0.506768	0
1	THSD7A	0.706299	0.497128	0.50666	0
1	PKD1L1	0.504027	0.354781	0.506573	0
1	EMP2	1.80293	1.26988	0.505648	3.81387e-253
1	GFOD2	0.688745	0.485164	0.505497	0
1	JAK1	4.27501	3.01458	0.503969	4.31116e-286
1	KIFC3	0.811433	0.572379	0.503502	6.1949e-285
1	YWHAH	2.20878	1.56078	0.500979	9.7426e-217
1	LAPTM4B	0.980971	0.693261	0.500812	2.13711e-272
1	ELK4	1.21763	0.86067	0.500538	5.62199e-252
1	SPRY4	0.692077	0.489369	0.500009	5.82984e-267
1	NUDT14	0.746714	0.528259	0.49931	0
1	GIT1	0.809995	0.573075	0.49919	0
1	VGLL4	2.09958	1.48572	0.498946	4.10131e-248
1	CARD8	1.09168	0.772878	0.498234	0
1	DYNC1H1	2.98822	2.11617	0.49783	1.04664e-238
1	ARL2	1.71162	1.21221	0.49773	8.05596e-226
1	GIMAP8	0.793551	0.562121	0.497441	0
1	PPP1R13B	0.589734	0.417885	0.49696	0
1	SNCG	0.83863	0.594473	0.496423	0
1	PXN	0.872033	0.618904	0.494668	0
1	FIS1	2.8926	2.05442	0.493639	3.17171e-217
1	CAPN2	2.36474	1.67951	0.493635	1.7744e-214
1	MANSC1	0.598405	0.425587	0.491669	0
1	HRH1	0.769417	0.547777	0.490177	1.58743e-262
1	CALM1	17.0632	12.1514	0.489761	1.19271e-232
1	FLOT1	1.71364	1.22085	0.489183	3.58079e-228
1	HECTD1	1.51717	1.0809	0.489157	1.81551e-222
1	NPR1	0.514324	0.366429	0.489144	0
1	DOC2B	0.553563	0.394494	0.488744	0
1	NIBAN2	1.52776	1.08897	0.488455	4.28517e-245
1	ADAM10	1.30983	0.933857	0.488109	2.21729e-277
1	FZD6	0.624512	0.445373	0.487713	0
1	NID1	1.14911	0.819738	0.487282	1.17301e-265
1	FAM43A	0.856401	0.610971	0.487181	2.06485e-319
1	SYPL1	1.43844	1.02634	0.486998	1.72777e-230
1	RPS6KA3	1.3637	0.973117	0.486842	6.83752e-284
1	RBPMS	1.02871	0.734095	0.486804	1.23248e-294
1	FEZ2	1.06586	0.760898	0.486238	8.93876e-242
1	PPP3CA	2.14635	1.53232	0.486162	1.2027e-217
1	MPRIP	1.41583	1.01125	0.485509	5.79086e-240
1	TINAGL1	1.82209	1.30162	0.485286	0
1	SEMA6A	0.632397	0.451924	0.484751	0
1	PTMS	7.99202	5.71322	0.484258	0
1	PREX2	0.749447	0.536046	0.483471	0
1	PPP2R2A	1.32447	0.947366	0.483419	1.07078e-275
1	CDC42EP5	1.37049	0.980704	0.482805	2.1619e-188
1	ASAP2	0.967808	0.692987	0.481894	6.65562e-249
1	ST6GAL1	0.847852	0.607378	0.481218	0
1	HOXB7	0.588001	0.421464	0.480409	0
1	DDI2	0.714628	0.512623	0.479293	6.64972e-267
1	PTPRG	1.04474	0.749425	0.479283	2.34042e-192
1	RALA	1.42857	1.02554	0.478187	1.96153e-206
1	LFNG	0.957919	0.687704	0.478115	3.43423e-197
1	GRAMD1A	0.950488	0.682379	0.478095	7.56572e-268
1	CTBP2	1.08083	0.776504	0.477078	7.79418e-220
1	WASF2	2.93809	2.11302	0.475569	9.20022e-219
1	VCP	2.1377	1.53832	0.474702	3.38059e-205
1	RBMS2	0.759665	0.546729	0.474538	4.19051e-302
1	GPRC5B	0.510601	0.367489	0.474496	0
1	SYNE3	0.807289	0.581575	0.47312	1.51049e-248
1	UBN1	1.2053	0.868553	0.472701	1.5172e-232
1	UPP1	1.34352	0.968282	0.472518	2.53918e-249
1	DCHS1	0.669043	0.482802	0.470667	2.67246e-276
1	VAMP3	1.09204	0.78807	0.470626	1.27804e-222
1	HERC1	1.15676	0.835182	0.469923	6.76323e-209
1	ATP2B4	1.99077	1.43835	0.468918	1.02587e-205
1	SERINC3	1.90408	1.37682	0.467749	1.76635e-214
1	FAM210B	0.988721	0.715157	0.467304	6.84459e-210
1	TBX1	0.463914	0.335726	0.466574	0
1	TSPAN14	1.06224	0.768988	0.466082	9.80513e-308
1	HIF1A	3.44807	2.49653	0.465862	3.63508e-162
1	CH25H	0.553347	0.400822	0.465223	1.6408e-216
1	SELENON	0.938361	0.679886	0.46485	8.19422e-218
1	ABL2	1.80037	1.30478	0.464486	3.74704e-220
1	BAZ2B	1.21226	0.878579	0.464456	1.84989e-254
1	COL18A1	6.99938	5.07558	0.463654	0
1	PRKD2	0.733845	0.532325	0.463169	0
1	SNAP23	1.09764	0.796364	0.462904	2.50352e-230
1	FRYL	1.18897	0.862938	0.462384	3.85657e-270
1	BCAR1	0.892327	0.648126	0.461298	1.81338e-223
1	JAM2	0.836604	0.607797	0.460954	0
1	NRP2	2.01525	1.4644	0.460653	2.06771e-275
1	FKBP9	1.08499	0.788454	0.460581	5.15685e-212
1	SKAP2	1.13614	0.826067	0.459812	1.29112e-223
1	EIF4G1	1.72416	1.25368	0.459717	4.5551e-204
1	SMURF2	0.909426	0.661326	0.459595	7.35765e-269
1	S100A6	28.844	20.9829	0.459055	4.97503e-197
1	TAOK1	1.45325	1.0574	0.458764	9.3987e-228
1	SNX3	3.28421	2.39001	0.458526	2.99129e-179
1	MRPL17	1.09563	0.797449	0.458296	5.04897e-199
1	LAMA5	0.66433	0.483735	0.457682	0
1	PDE10A	0.573466	0.417647	0.457424	0
1	MYO1C	1.44548	1.05283	0.457279	1.39965e-164
1	DIAPH2	0.93273	0.679402	0.457194	3.11424e-233
1	SH3TC1	0.541043	0.394132	0.457062	0
1	HSPB1	5.21652	3.80146	0.456534	7.47282e-307
1	P2RY6	0.661547	0.482228	0.456128	9.9341e-298
1	CPLX1	0.521618	0.380352	0.455658	0
1	KIF13A	0.775975	0.565875	0.455527	1.65642e-229
1	CCM2L	0.481362	0.35116	0.454995	0
1	TP53I11	0.670174	0.488909	0.454968	2.86982e-194
1	DDAH2	1.55618	1.13528	0.454966	4.57434e-203
1	MRTFB	0.951588	0.694821	0.453694	3.18966e-279
1	CAMSAP2	0.99091	0.72414	0.452487	7.21536e-202
1	CNKSR3	0.666719	0.487365	0.452075	4.6732e-220
1	DNASE1L3	1.64844	1.20524	0.451777	0
1	TNFRSF1A	2.01362	1.47262	0.45141	6.44786e-216
1	RGL2	0.753563	0.551456	0.450482	7.53656e-271
1	NT5E	1.08302	0.792702	0.450205	4.82009e-228
1	LXN	0.652992	0.478196	0.449464	3.47154e-218
1	MGAT4A	1.02265	0.749412	0.448487	0
1	MT-ND2	22.7851	16.7141	0.447031	5.30132e-271
1	CDK2AP1	2.12575	1.56032	0.446125	9.12908e-190
1	IPO7	1.21493	0.891817	0.446058	3.60398e-182
1	PKN1	1.09367	0.803552	0.444716	5.29449e-229
1	RALGDS	1.00853	0.741858	0.443039	0
1	SEC14L1	1.18297	0.870347	0.442747	6.97851e-196
1	PTTG1IP	2.66594	1.96193	0.442373	5.52418e-226
1	ID3	6.30587	4.64579	0.440769	0
1	TMEM184B	0.744815	0.548776	0.440665	8.0134e-231
1	GNAS	12.5406	9.24232	0.440283	7.68851e-304
1	TGFBR3	0.940836	0.693552	0.439941	0
1	OLFML2A	1.15733	0.853254	0.439757	7.17901e-295
1	LCN6	0.428367	0.315821	0.43974	0
1	SMAD9	0.570004	0.420444	0.439059	6.85059e-312
1	MBOAT7	0.822283	0.606653	0.438764	1.03037e-255
1	ATL3	1.32904	0.981376	0.437509	5.95734e-190
1	PSMB5	1.78421	1.31764	0.437334	1.58254e-185
1	CLIC1	7.42047	5.48321	0.436488	8.24186e-242
1	ADAMTSL2	0.395919	0.29268	0.43588	0
1	G3BP1	1.9668	1.45429	0.435535	3.5334e-189
1	RHOA	5.40608	3.99875	0.435035	6.32299e-227
1	CDC42BPA	1.0679	0.790043	0.434773	4.5624e-197
1	STXBP1	0.571027	0.422866	0.433359	6.18648e-278
1	LRRC8B	0.493332	0.365355	0.433259	0
1	CNN3	2.13932	1.58438	0.433234	1.50393e-287
1	LHX6	0.503703	0.373079	0.433091	0
1	ICA1	0.529286	0.392086	0.432878	0
1	YBX3	4.81964	3.57049	0.432803	5.44524e-272
1	TAGLN2	8.26811	6.12601	0.43261	7.11236e-211
1	NFATC1	0.829511	0.614906	0.431895	9.37386e-230
1	PCGF2	0.671744	0.498091	0.431504	9.84043e-220
1	C1orf115	0.541957	0.40194	0.431197	0
1	MAPK11	0.48763	0.362077	0.429488	0
1	PGM2	0.659661	0.49033	0.427973	4.79256e-244
1	GNA11	0.861556	0.640403	0.427965	5.90848e-199
1	AP1S2	1.2151	0.903351	0.427716	2.73875e-286
1	DOCK1	0.810808	0.602825	0.427621	4.57495e-213
1	DYNLL1	8.64084	6.42521	0.427428	2.1977e-224
1	AKT3	1.13108	0.841099	0.427353	9.39491e-202
1	CDC42EP1	0.921934	0.685658	0.427174	8.57181e-174
1	GNB2	1.93715	1.4417	0.426163	1.95442e-181
1	CASP10	0.538426	0.400931	0.425397	0
1	CD151	3.11893	2.32253	0.425356	7.6975e-282
1	TAX1BP3	0.917277	0.68315	0.425154	5.53953e-192
1	RALB	0.922922	0.687438	0.424979	7.03356e-219
1	ESYT2	1.27793	0.952594	0.423877	6.81712e-186
1	TNPO1	1.06657	0.795156	0.423663	2.07034e-187
1	SMAD5	1.07865	0.804238	0.423534	9.48085e-175
1	TMEM44	0.545117	0.40651	0.423276	1.10639e-268
1	ARPC1B	2.567	1.91559	0.422299	1.98855e-206
1	PIEZO2	0.448439	0.33478	0.421699	3.29225e-223
1	HIPK3	1.12443	0.839441	0.421694	2.58511e-193
1	EPB41L4A	0.45152	0.337109	0.421577	0
1	MFAP3	0.575948	0.4301	0.421264	1.55378e-255
1	ATP2B1	2.31607	1.73101	0.42006	2.09966e-189
1	CCN2	3.15491	2.35842	0.419777	9.46896e-33
1	APOL1	0.846789	0.63303	0.41973	2.89736e-197
1	KIAA1671	0.537978	0.402229	0.419529	0
1	GAS2L1	0.789446	0.590292	0.419412	1.51329e-182
1	SCN1B	0.568761	0.425399	0.419005	8.89062e-227
1	DENND11	0.540862	0.404539	0.418982	1.68076e-306
1	PMP22	2.78922	2.08678	0.418583	9.59232e-234
1	ZNF385D	0.714799	0.53492	0.418215	2.76566e-245
1	CANX	3.39239	2.53907	0.418002	6.0816e-196
1	NR2F2	4.15549	3.11043	0.417905	0
1	PLEKHO2	0.67484	0.505383	0.417167	2.19508e-262
1	SKI	1.21438	0.909446	0.417158	5.04447e-165
1	PLAT	0.843134	0.6316	0.416751	8.07372e-167
1	PLPP2	0.424934	0.318367	0.41655	0
1	FGD6	0.553013	0.414335	0.416514	4.03669e-270
1	ANKRD28	2.1574	1.61775	0.415303	3.94353e-234
1	CHST15	0.589051	0.441972	0.414437	6.65791e-156
1	NAP1L1	5.38409	4.04196	0.413646	2.52448e-205
1	PLAAT3	0.830126	0.623298	0.413408	3.26224e-269
1	CLDN15	0.503782	0.378316	0.413207	4.34741e-271
1	C1QTNF2	0.501702	0.376894	0.412671	1.61137e-189
1	LYPLA1	0.980289	0.7372	0.411151	1.72925e-213
1	RAB5C	1.64675	1.23932	0.410065	1.4759e-185
1	CLTC	1.93086	1.45506	0.408161	4.72179e-157
1	SERBP1	4.12416	3.10831	0.407973	1.3815e-196
1	TCF12	0.815774	0.61489	0.407841	2.33636e-210
1	C5orf24	1.26311	0.952163	0.407695	9.71794e-178
1	RAPGEF1	0.934997	0.704899	0.407545	1.21369e-252
1	DLGAP4	1.09432	0.82539	0.406887	4.31241e-141
1	CARD10	0.425728	0.321474	0.405228	0
1	MT-CYB	75.7794	57.2246	0.405169	2.3576e-285
1	SMAD2	0.996726	0.752967	0.40461	1.88517e-190
1	MECOM	0.612723	0.463026	0.404142	0
1	ZDHHC3	0.831323	0.628226	0.404126	9.2483e-182
1	SSH1	0.763725	0.577243	0.403875	4.83023e-169
1	TACC2	0.526084	0.397742	0.403458	4.05521e-252
1	RNF7	2.23739	1.69183	0.403226	2.41408e-145
1	CHMP3	1.39378	1.05409	0.403006	9.60069e-168
1	GPR4	0.534013	0.404037	0.402388	5.18535e-287
1	WDR1	1.5973	1.20867	0.40221	1.74589e-155
1	AMOTL1	0.718236	0.543516	0.402135	3.73503e-168
1	KITLG	0.552689	0.418329	0.401831	8.24118e-164
1	DNAJC10	1.06411	0.805483	0.401716	2.53113e-159
1	EPHA4	0.54444	0.41221	0.401392	7.17609e-299
1	CFI	0.580703	0.439861	0.400752	1.95046e-262
1	NPNT	0.478488	0.362669	0.399831	4.27495e-222
1	CDC37	2.65956	2.01648	0.399351	1.95866e-214
1	EFCAB14	1.27574	0.967285	0.399326	4.64909e-197
1	TLNRD1	0.686821	0.520857	0.399047	3.99664e-193
1	RGS12	0.529873	0.402093	0.398119	5.40247e-261
1	MTURN	0.584142	0.443395	0.397726	2.44477e-193
1	MBNL1	3.16231	2.40215	0.396653	1.80065e-187
1	APBB2	0.636816	0.483884	0.396216	1.45514e-217
1	PUM1	1.31211	0.997059	0.396135	3.735e-167
1	GYPC	1.82209	1.38524	0.395463	1.00522e-142
1	CTNND1	0.703472	0.534819	0.395443	1.29794e-219
1	HACD3	1.05289	0.800743	0.394942	1.38904e-160
1	MIDN	2.00409	1.52428	0.394821	1.21636e-169
1	FAM241A	0.797693	0.606936	0.394288	7.24041e-282
1	MTDH	4.32306	3.29157	0.393277	1.32891e-169
1	SH3GLB1	2.14568	1.634	0.393032	1.88993e-162
1	SERTAD4-AS1	0.60661	0.461988	0.392916	2.18554e-192
1	BAG3	1.10676	0.843521	0.391848	3.53834e-187
1	EIF4G3	1.18394	0.90241	0.391738	9.52251e-164
1	UBE2H	1.25575	0.957222	0.391624	2.19676e-177
1	PTCHD4	0.417332	0.318163	0.391427	1.80637e-286
1	STK25	0.903358	0.68881	0.391192	2.46636e-181
1	VAPA	2.65955	2.02883	0.390538	5.23707e-166
1	RALBP1	1.83791	1.4021	0.390483	9.12294e-169
1	SMAD6	0.478194	0.364868	0.390222	1.88889e-186
1	TBCD	0.708507	0.540931	0.389337	6.539e-259
1	EID1	4.81006	3.67482	0.388381	4.40563e-215
1	FAM126A	1.02213	0.781648	0.386991	2.39908e-136
1	CSF2RB	0.515053	0.394049	0.386348	2.02162e-272
1	ITGA9	0.401718	0.307451	0.385827	0
1	EBF3	0.463327	0.354607	0.385811	3.51639e-256
1	TTYH3	0.710852	0.544051	0.385806	1.54142e-223
1	ARHGEF7	0.806535	0.617676	0.384886	2.00752e-199
1	SLC35E4	0.573984	0.440021	0.383437	2.57098e-215
1	ABHD17A	1.35309	1.0375	0.383135	7.27171e-194
1	MOB2	0.884519	0.678227	0.383126	1.00377e-217
1	EPHA2	0.506417	0.388532	0.382291	5.39716e-239
1	MFSD6	0.543735	0.417209	0.382133	2.38777e-236
1	SYNCRIP	0.992285	0.761784	0.381371	1.07428e-155
1	SPTLC2	0.865825	0.664777	0.381205	3.71437e-198
1	PRMT1	1.4401	1.10605	0.38076	7.29467e-161
1	TRIM2	0.410072	0.314963	0.380696	2.90813e-260
1	RRM2B	0.62079	0.476835	0.380615	3.13638e-181
1	PLEKHG5	0.378209	0.29053	0.380493	0
1	NEDD9	0.763102	0.586296	0.380249	7.55704e-209
1	FAM120A	1.45852	1.12081	0.379967	2.69882e-151
1	SELP	0.657879	0.505574	0.379899	1.66076e-140
1	RELL1	0.825133	0.634119	0.379874	4.97203e-208
1	CYTL1	0.357575	0.274856	0.379573	2.28244e-246
1	RB1	0.915285	0.703951	0.378746	3.6012e-220
1	TSHZ1	0.595735	0.458187	0.378735	5.43369e-266
1	EXOC3L1	0.359126	0.276283	0.378342	0
1	PTPN11	1.05446	0.811257	0.378271	2.02126e-153
1	EHBP1L1	0.950664	0.7315	0.378077	6.44571e-143
1	GAS6	1.51126	1.16367	0.377076	1.08331e-190
1	PTBP1	1.43954	1.10853	0.376956	3.23722e-169
1	DDX17	4.08959	3.15025	0.37649	9.0872e-167
1	F2RL3	0.332688	0.256317	0.376242	0
1	TBC1D9	0.546577	0.421136	0.37614	4.14045e-187
1	ZFTA	0.508508	0.392448	0.373769	1.96925e-202
1	FBXW7	0.927035	0.715724	0.373221	8.48745e-163
1	ENSG00000289404	0.45181	0.348825	0.373212	6.40103e-318
1	LPP	2.18991	1.69148	0.372591	5.92917e-236
1	PPP2R1A	1.1068	0.855318	0.37186	2.60596e-140
1	RBMS1	2.04494	1.58093	0.371285	1.62066e-149
1	SLC38A2	3.30728	2.5593	0.369897	1.37653e-113
1	MT-ND5	19.05	14.7439	0.36967	4.25408e-183
1	SYNM	0.450361	0.348661	0.369255	4.6463e-233
1	LPCAT2	0.530328	0.410859	0.36824	2.74355e-257
1	GRN	3.33334	2.58336	0.367723	0
1	NID2	0.921363	0.714487	0.366863	3.29121e-68
1	DOK5	0.429174	0.332852	0.366684	2.52684e-199
1	CPNE8	0.552347	0.428565	0.366059	1.98306e-212
1	TSPAN4	1.50015	1.16514	0.364611	3.51304e-143
1	BTBD7	0.944864	0.733859	0.364604	9.77802e-154
1	ADARB1	0.717224	0.5572	0.364228	4.70858e-217
1	EIF4B	2.45192	1.90494	0.364167	1.45315e-151
1	CD79B	0.475137	0.369188	0.363989	7.15719e-212
1	ERBIN	1.11462	0.866508	0.363262	1.7499e-158
1	C16orf74	0.332495	0.258504	0.363144	0
1	LRCH1	0.569159	0.442586	0.362874	1.65457e-240
1	AHNAK	7.2693	5.65391	0.362567	3.13823e-146
1	NBR1	0.942273	0.732898	0.362532	4.74762e-152
1	FAM219A	0.43991	0.342218	0.362292	3.71083e-230
1	ARL15	0.453984	0.35326	0.361911	7.81561e-260
1	PHACTR4	1.20792	0.940207	0.361472	3.01136e-183
1	UBE2J1	0.958483	0.746242	0.36111	1.34796e-117
1	CFAP20	0.700103	0.545276	0.360581	4.29162e-155
1	PRKD3	0.771946	0.60129	0.36044	4.92124e-187
1	NDUFA8	1.00081	0.780075	0.35948	2.70972e-136
1	ADAM17	0.929145	0.724796	0.358329	6.29268e-188
1	ORAI2	0.959697	0.749285	0.357065	3.19157e-166
1	PGM5	0.453076	0.35377	0.356942	0
1	RUNX1T1	0.623575	0.486926	0.356862	3.50874e-131
1	SMARCA2	1.47491	1.15184	0.35669	6.35845e-158
1	SERPINH1	4.61694	3.60713	0.356086	0
1	UBTD1	0.534302	0.417535	0.355757	1.15657e-168
1	ATP2A2	1.30517	1.01997	0.355711	3.9997e-137
1	MAPK12	0.419564	0.327927	0.355514	1.73862e-242
1	RAPGEF2	0.783058	0.612177	0.35517	1.52232e-143
1	EIF3A	2.90206	2.26893	0.355067	2.16405e-137
1	NQO1	0.459294	0.359161	0.354789	1.43514e-191
1	HOXD8	0.51082	0.399626	0.354164	2.9869e-167
1	SF3B3	0.685835	0.536596	0.354027	5.28345e-156
1	ZBTB20	1.65683	1.29733	0.35288	1.20928e-142
1	GOSR2	0.665663	0.521365	0.352498	1.63018e-159
1	CTNNAL1	0.770266	0.60331	0.352456	6.43969e-104
1	PDE8A	0.618422	0.484392	0.352414	4.11886e-171
1	TNFAIP2	1.03276	0.809387	0.351609	3.86293e-264
1	ENSG00000287382	0.350627	0.274802	0.351548	0
1	MIER2	0.441398	0.345962	0.351465	9.70944e-187
1	FHOD1	0.721152	0.565636	0.350429	6.31179e-182
1	ENSG00000289474	5.67272	4.45324	0.349186	3.96005e-53
1	KIF1B	0.832051	0.653346	0.348824	2.50145e-136
1	DUSP7	0.461183	0.362294	0.348178	3.22735e-187
1	STOX2	0.366628	0.28813	0.347596	2.74487e-300
1	CENPB	0.813039	0.639052	0.347392	1.50024e-127
1	RMND5A	0.567548	0.44629	0.346761	2.19398e-202
1	CPD	0.817309	0.642787	0.346542	2.16234e-176
1	NEAT1	35.4454	27.8767	0.346537	5.70415e-254
1	NFE2L1	1.34244	1.05581	0.346507	3.00021e-125
1	SCD5	0.402954	0.316922	0.346487	2.31527e-221
1	MYO1E	0.615743	0.48452	0.345774	1.20258e-142
1	MFNG	0.585344	0.460774	0.345225	0
1	REV3L	1.09572	0.862548	0.345197	1.83959e-150
1	MIB1	0.762463	0.600245	0.345116	5.15107e-159
1	DIAPH1	1.37266	1.08064	0.345086	4.62669e-200
1	STARD9	0.486894	0.383449	0.344571	3.99737e-196
1	TEAD4	0.408099	0.321404	0.344531	2.52135e-216
1	NR1D2	0.869334	0.684704	0.34443	1.22696e-120
1	COTL1	2.55207	2.0111	0.343686	4.86505e-187
1	ACTR2	2.88319	2.27261	0.343321	6.85025e-141
1	MYL6	17.7313	13.9783	0.343108	2.33227e-219
1	TLE3	0.784515	0.618755	0.342432	9.94961e-202
1	FOXP1	3.08426	2.43304	0.342161	1.90741e-133
1	DLL4	0.374957	0.295799	0.342107	9.40907e-256
1	TANC1	0.635139	0.501218	0.341634	4.54818e-168
1	APPL1	1.17422	0.926643	0.341615	3.74001e-138
1	TMEM273	0.487005	0.384357	0.341492	1.2e-282
1	ARRB1	0.439882	0.347235	0.341204	4.69918e-228
1	SET	4.57949	3.61833	0.339865	4.76904e-146
1	RCN1	1.6485	1.303	0.339324	1.15714e-169
1	NTHL1	0.521895	0.412597	0.339027	4.79846e-155
1	NR5A2	0.329319	0.260359	0.33898	0
1	ATF6	0.830581	0.65674	0.338799	1.83707e-161
1	TCEAL4	1.62876	1.28815	0.338483	5.17109e-124
1	CARHSP1	1.25484	0.992481	0.338391	2.63012e-80
1	CDK17	0.710263	0.561888	0.338072	4.54761e-226
1	BMP6	0.41069	0.325	0.337607	4.34763e-239
1	ABCD4	0.603574	0.477904	0.33681	2.93958e-180
1	MT-ND1	26.4795	20.971	0.336483	4.53871e-155
1	DAB2	1.94191	1.53843	0.336015	3.10737e-220
1	PTBP2	0.500857	0.396842	0.335835	2.02461e-209
1	WWC2	0.5755	0.456014	0.335737	1.82457e-155
1	HNRNPK	4.17311	3.30715	0.335532	1.05602e-144
1	LATS2	0.622491	0.493337	0.33548	3.15673e-157
1	EIF5B	2.58216	2.04676	0.335232	7.28094e-131
1	F11R	0.392831	0.311415	0.335068	1.70938e-272
1	CERT1	0.935646	0.741758	0.335014	7.93144e-125
1	ATXN3	0.755014	0.598643	0.334806	3.39931e-134
1	TPM4	7.07441	5.6096	0.334713	2.31545e-208
1	ITPRIPL2	1.31583	1.04341	0.334668	1.35255e-104
1	EI24	1.10773	0.878631	0.334282	1.63868e-126
1	ARF1	3.19386	2.5335	0.33417	1.13909e-138
1	UHMK1	0.892627	0.708162	0.333978	2.5372e-183
1	PKN3	0.435587	0.345583	0.333926	3.17764e-233
1	EIF3I	1.92501	1.52732	0.333869	1.51884e-128
1	ARHGEF28	0.364421	0.28918	0.333637	2.98962e-253
1	WASL	0.842889	0.668879	0.333597	9.09549e-112
1	THSD1	0.347815	0.276079	0.333237	0
1	CUX1	1.27355	1.01096	0.333133	7.48881e-116
1	PLEKHO1	1.12654	0.894402	0.332901	2.94769e-161
1	PRKDC	1.53779	1.22095	0.332851	1.26962e-127
1	CLCN3	0.67904	0.539149	0.332812	8.48642e-171
1	TMEM109	1.02765	0.816002	0.332706	4.9305e-142
1	RPS27L	4.67004	3.70881	0.332477	1.65646e-147
1	SVIP	0.708682	0.562843	0.332406	1.15502e-298
1	ADM5	0.341489	0.271246	0.332241	6.3367e-285
1	PPP2R5A	0.919375	0.730315	0.332135	3.16298e-196
1	MAP1S	0.497017	0.394943	0.331651	2.96646e-161
1	IQGAP1	3.40592	2.70676	0.33148	6.13698e-145
1	LDLR	0.92998	0.739111	0.331409	9.38559e-160
1	KIF26A	0.349758	0.278022	0.331159	2.3059e-286
1	CARD6	0.434296	0.345336	0.330676	5.22712e-178
1	PIP5K1C	0.558097	0.443804	0.330592	1.00265e-156
1	NONO	1.61604	1.28513	0.330549	1.51895e-136
1	ZNF467	0.356148	0.283281	0.330244	3.15918e-251
1	KIAA1522	0.372141	0.296067	0.329923	5.28707e-203
1	CDR2L	0.435353	0.34637	0.329871	4.87347e-164
1	PTMA	47.1175	37.4994	0.329397	0
1	SPCS3	1.81654	1.44609	0.329041	6.75586e-145
1	PALD1	0.341493	0.271862	0.328985	2.92561e-240
1	ACE	0.4542	0.361877	0.327826	1.40454e-153
1	BIRC6	1.17803	0.938794	0.327493	3.48041e-142
1	TMEM127	0.667743	0.532211	0.327294	1.64239e-141
1	SIPA1L2	0.598018	0.476773	0.326887	1.70053e-109
1	IARS2	0.811328	0.646961	0.326606	4.51659e-135
1	RAB14	1.49806	1.1946	0.326568	2.24414e-122
1	PIAS2	0.537688	0.428815	0.326413	1.92057e-167
1	EXOC5	0.713032	0.568665	0.326387	1.95086e-139
1	DIXDC1	0.839343	0.669433	0.32632	1.86032e-109
1	ADRM1	1.21974	0.97284	0.326305	2.09488e-110
1	MGAT4B	0.764941	0.610496	0.325367	9.58148e-114
1	PPP2CB	0.980714	0.782724	0.325329	2.59125e-119
1	PEAK1	1.07421	0.857579	0.324935	1.07518e-160
1	GNS	0.806756	0.644212	0.324597	6.36344e-154
1	BSG	2.90373	2.31928	0.324233	4.31774e-157
1	DGKZ	0.961415	0.76828	0.323526	1.33852e-216
1	TCN2	0.427086	0.341308	0.323453	3.67171e-241
1	SPG7	0.938957	0.750607	0.323	1.46876e-140
1	FLT4	0.301865	0.241315	0.322983	3.7923e-302
1	APOLD1	0.615975	0.492514	0.322707	2.42681e-196
1	ITPRIP	0.550244	0.439995	0.322583	4.299e-179
1	LMBR1	0.478972	0.383018	0.322527	4.91653e-211
1	REST	1.21234	0.969761	0.322099	1.17236e-122
1	RB1CC1	1.40704	1.12615	0.321268	8.51513e-121
1	KBTBD2	0.687007	0.549884	0.321198	9.87013e-195
1	TMEM150C	0.360589	0.288639	0.321088	1.1594e-215
1	SETD7	0.669806	0.536175	0.32104	7.61653e-116
1	DCAF7	0.842953	0.674803	0.320985	2.28743e-152
1	SEPTIN8	0.597949	0.478865	0.320403	1.22078e-124
1	LIMS1	2.14104	1.71532	0.319837	3.16785e-113
1	RBFOX2	0.947202	0.759041	0.319495	2.5924e-125
1	TRIP12	1.19696	0.959702	0.318721	1.30431e-153
1	MRFAP1	2.2317	1.78942	0.318649	4.81981e-137
1	KLF4	1.50199	1.20483	0.318044	2.76821e-97
1	AP2M1	2.50503	2.00951	0.317978	2.28854e-144
1	CAMKK2	0.604163	0.484719	0.317789	3.79998e-110
1	HOXD9	0.354952	0.284801	0.317672	2.32675e-229
1	CDYL2	0.386973	0.310524	0.317529	4.60653e-233
1	PRKAG2	0.739272	0.593399	0.317104	4.83462e-166
1	NAA10	1.24286	0.998124	0.316377	2.51537e-112
1	MTPN	2.09134	1.67971	0.316216	1.62476e-121
1	MYO1D	0.69813	0.56087	0.315831	9.82445e-121
1	NEDD4	0.490097	0.393741	0.315821	3.6994e-155
1	ARHGAP27	0.412391	0.33138	0.315528	4.19327e-278
1	CAVIN3	3.23936	2.6032	0.315425	1.53989e-262
1	ENDOD1	0.637569	0.512376	0.315378	2.95516e-132
1	MYO9A	0.738763	0.593705	0.315366	2.07445e-113
1	MCFD2	0.93497	0.751574	0.315006	6.63281e-110
1	KCTD10	0.57771	0.464477	0.314737	9.80815e-145
1	FAR1	0.658936	0.529928	0.31434	7.53884e-151
1	VASP	1.25968	1.01315	0.314206	9.63295e-140
1	RNF11	0.818885	0.658664	0.314119	5.5262e-116
1	MIS18BP1	1.02712	0.826267	0.313927	2.12308e-178
1	METTL9	1.19783	0.963627	0.313878	4.5408e-140
1	ZDHHC14	0.441857	0.355562	0.313479	2.00131e-194
1	EPN1	0.820404	0.660392	0.313013	5.72919e-122
1	ZNHIT1	2.2467	1.80876	0.31281	3.72345e-121
1	DAB2IP	0.477785	0.384665	0.312759	6.61171e-146
1	PCBP1	2.74843	2.21304	0.31258	6.76323e-131
1	KLF7	0.551387	0.44398	0.312571	2.50972e-142
1	WNK1	1.78358	1.43626	0.312455	7.31511e-129
1	MTMR9LP	0.401644	0.323616	0.311636	1.02455e-188
1	HDAC1	0.906431	0.730397	0.311517	1.33023e-185
1	BZW2	0.714897	0.576281	0.310963	2.14099e-134
1	CDH24	0.321938	0.259598	0.310507	3.11637e-224
1	LINC00888	0.351368	0.283335	0.310474	3.1212e-206
1	HLX	0.392477	0.316556	0.310147	3.55087e-135
1	ADAMTS4	0.839508	0.677249	0.309858	3.99547e-104
1	MAP3K3	0.660266	0.53269	0.309752	1.91864e-178
1	PPP1R9B	0.614345	0.495648	0.309734	5.99604e-120
1	DELE1	0.502009	0.405035	0.309666	2.57712e-161
1	INF2	0.707683	0.571012	0.309584	7.79044e-109
1	PTPRE	1.21598	0.981159	0.309555	6.6604e-144
1	GAB1	0.427601	0.345103	0.309237	5.07604e-144
1	APH1A	0.939852	0.758802	0.30871	5.415e-135
1	SRGAP2	0.684176	0.552417	0.308609	2.12882e-164
1	PTP4A3	0.553135	0.446753	0.308155	8.75886e-120
1	ADAMTSL1	0.284548	0.229843	0.308023	1.2323e-253
1	OLFM1	0.415094	0.335362	0.307719	1.68423e-206
1	YWHAQ	2.67258	2.15966	0.307427	8.65537e-118
1	TM9SF3	1.79607	1.45147	0.307326	3.28426e-112
1	RAB6A	1.01954	0.82407	0.307084	5.92819e-124
1	CD99	7.69759	6.22255	0.3069	1.52969e-174
1	SOX13	0.367607	0.297171	0.30687	2.09617e-178
1	AGRN	0.452102	0.365646	0.306203	3.67082e-155
1	GALNT18	0.364451	0.294856	0.305712	5.0023e-207
1	SDCBP	2.69766	2.18296	0.305426	8.61637e-143
1	FAM118A	1.298	1.05049	0.305236	2.84125e-197
1	PAFAH1B2	0.899706	0.728168	0.305182	1.19961e-138
1	NFAT5	0.972395	0.787138	0.304926	1.72502e-127
1	DYNC1I2	1.71461	1.38839	0.304464	2.29483e-127
1	RIN2	0.661234	0.535466	0.304366	2.04112e-107
1	HOOK3	1.35335	1.09601	0.304265	1.63595e-108
1	IRF2BPL	0.694912	0.56279	0.304233	2.04566e-119
1	EBPL	0.843883	0.683478	0.304149	3.38346e-117
1	TSPAN12	0.383285	0.310442	0.304095	1.5134e-227
1	KCNJ2	0.290745	0.23549	0.304085	2.88313e-226
1	NUDT3	0.739166	0.598861	0.303676	1.13419e-120
1	BRWD1	0.838734	0.679599	0.30353	2.88174e-133
1	ATOX1	2.15978	1.75016	0.303398	6.63368e-130
1	MTMR12	0.429365	0.347985	0.303179	1.838e-211
1	DENND5A	0.905695	0.734135	0.30298	1.86095e-137
1	UHRF2	0.766116	0.621075	0.302794	1.20148e-197
1	TMEM30A	1.42415	1.15459	0.302731	4.39231e-94
1	ARHGEF2	0.728913	0.591008	0.302567	9.19656e-119
1	MAP3K1	0.593011	0.481006	0.302005	2.25007e-196
1	CSNK1A1	1.39416	1.1314	0.301288	1.7325e-144
1	PPP2R5E	1.00568	0.81625	0.301093	7.90289e-124
1	TRIB1	0.683914	0.555222	0.30075	4.49858e-151
1	PFKL	0.919978	0.746877	0.300728	1.96276e-110
1	HOXB3	0.360053	0.292378	0.300372	1.37932e-213
1	SOGA1	0.508599	0.413007	0.300362	4.28302e-116
1	CD276	1.17475	0.954411	0.299668	3.85297e-90
1	PLOD3	0.825076	0.670387	0.299533	1.00518e-100
[truncated: 12,770 more rows]

## Sheet: Supplementary Table S4
Supplementary Table S4. Gene ontology terms of marker genes in each cell subpopulation
Cell type	Term name	P value
T_cell	GO:0006955~immune response	7.98203e-14
T_cell	GO:0046631~alpha-beta T cell activation	1.30535e-09
T_cell	GO:0050852~T cell receptor signaling pathway	2.07412e-08
T_cell	GO:0042110~T cell activation	1.01928e-05
T_cell	GO:0070098~chemokine-mediated signaling pathway	1.55189e-05
T_cell	GO:0030593~neutrophil chemotaxis	3.04776e-05
T_cell	GO:0071347~cellular response to interleukin-1	3.04776e-05
T_cell	GO:0006954~inflammatory response	3.70762e-05
T_cell	GO:0031640~killing of cells of other organism	4.56954e-05
T_cell	GO:0071346~cellular response to interferon-gamma	6.33317e-05
T_cell	GO:2000503~positive regulation of natural killer cell chemotaxis	6.78877e-05
T_cell	GO:0009615~response to virus	9.17989e-05
T_cell	GO:0001915~negative regulation of T cell mediated cytotoxicity	0.000126377
T_cell	GO:0070374~positive regulation of ERK1 and ERK2 cascade	0.000131731
T_cell	GO:0071356~cellular response to tumor necrosis factor	0.000232612
T_cell	GO:0045059~positive thymic T cell selection	0.000247221
T_cell	GO:0043922~negative regulation by host of viral transcription	0.000349645
T_cell	GO:0043547~positive regulation of GTPase activity	0.000738369
T_cell	GO:0050850~positive regulation of calcium-mediated signaling	0.00102281
T_cell	GO:0019835~cytolysis	0.00111868
T_cell	GO:0032760~positive regulation of tumor necrosis factor production	0.00163212
T_cell	GO:0051928~positive regulation of calcium ion transport	0.00166
T_cell	GO:0042267~natural killer cell mediated cytotoxicity	0.00178053
T_cell	GO:0006915~apoptotic process	0.00200406
T_cell	GO:0051603~proteolysis involved in cellular protein catabolic process	0.00230294
T_cell	GO:0050853~B cell receptor signaling pathway	0.00320935
T_cell	GO:0042102~positive regulation of T cell proliferation	0.00947294
T_cell	GO:0033634~positive regulation of cell-cell adhesion mediated by integrin	0.0128862
T_cell	GO:0009636~response to toxic substance	0.0132375
T_cell	GO:0007267~cell-cell signaling	0.0139709
T_cell	GO:0007186~G-protein coupled receptor signaling pathway	0.0167914
T_cell	GO:0019722~calcium-mediated signaling	0.0168493
T_cell	GO:1903979~negative regulation of microglial cell activation	0.0171455
T_cell	GO:0042742~defense response to bacterium	0.0186515
T_cell	GO:0050871~positive regulation of B cell activation	0.0189767
T_cell	GO:0046641~positive regulation of alpha-beta T cell proliferation	0.0192684
T_cell	GO:0006910~phagocytosis, recognition	0.0197098
T_cell	GO:0070233~negative regulation of T cell apoptotic process	0.0213868
T_cell	GO:0046629~gamma-delta T cell activation	0.0213868
T_cell	GO:0050729~positive regulation of inflammatory response	0.0251656
T_cell	GO:0010628~positive regulation of gene expression	0.0252027
T_cell	GO:0045060~negative thymic T cell selection	0.0256103
T_cell	GO:0006911~phagocytosis, engulfment	0.0259901
T_cell	GO:0071248~cellular response to metal ion	0.0277154
T_cell	GO:0006935~chemotaxis	0.0298338
T_cell	GO:0006958~complement activation, classical pathway	0.0302741
T_cell	GO:0010820~positive regulation of T cell chemotaxis	0.0340039
T_cell	GO:0048246~macrophage chemotaxis	0.0340039
T_cell	GO:0010273~detoxification of copper ion	0.0340039
T_cell	GO:0007169~transmembrane receptor protein tyrosine kinase signaling pathway	0.0352868
T_cell	GO:0002407~dendritic cell chemotaxis	0.0360913
T_cell	GO:0045926~negative regulation of growth	0.0381742
T_cell	GO:0048535~lymph node development	0.0402528
T_cell	GO:0000165~MAPK cascade	0.0451544
T_cell	GO:0071294~cellular response to zinc ion	0.0505799
T_cell	GO:0006479~protein methylation	0.0546804
T_cell	GO:0071280~cellular response to copper ion	0.0567241
T_cell	GO:0032703~negative regulation of interleukin-2 production	0.0587635
T_cell	GO:0051897~positive regulation of protein kinase B signaling	0.060447
T_cell	GO:0034113~heterotypic cell-cell adhesion	0.0628294
T_cell	GO:2001238~positive regulation of extrinsic apoptotic signaling pathway	0.0628294
T_cell	GO:0045930~negative regulation of mitotic cell cycle	0.0628294
T_cell	GO:0007159~leukocyte cell-cell adhesion	0.0668782
T_cell	GO:0048662~negative regulation of smooth muscle cell proliferation	0.0688962
T_cell	GO:0070269~pyroptosis	0.0709099
T_cell	GO:0071276~cellular response to cadmium ion	0.0749246
T_cell	GO:0006882~cellular zinc ion homeostasis	0.0749246
T_cell	GO:0032743~positive regulation of interleukin-2 production	0.0769255
T_cell	GO:0051604~protein maturation	0.0829032
T_cell	GO:0030217~T cell differentiation	0.0868673
T_cell	GO:0031663~lipopolysaccharide-mediated signaling pathway	0.0868673
T_cell	GO:0051607~defense response to virus	0.0920173
T_cell	GO:0045071~negative regulation of viral genome replication	0.0927821
T_cell	GO:0032735~positive regulation of interleukin-12 production	0.0927821
T_cell	GO:0042100~B cell proliferation	0.0947453
T_cell	GO:0050796~regulation of insulin secretion	0.0947453
T_cell	GO:0046427~positive regulation of JAK-STAT cascade	0.0967045
T_cell	GO:0071407~cellular response to organic cyclic compound	0.0986594
Endothelial_cell	GO:0001525~angiogenesis	3.79406e-09
Endothelial_cell	GO:0001570~vasculogenesis	2.65311e-07
Endothelial_cell	GO:0007155~cell adhesion	3.26997e-06
Endothelial_cell	GO:0001944~vasculature development	8.02135e-06
Endothelial_cell	GO:0030335~positive regulation of cell migration	2.51626e-05
Endothelial_cell	GO:0070830~bicellular tight junction assembly	0.000218192
Endothelial_cell	GO:0045766~positive regulation of angiogenesis	0.000486903
Endothelial_cell	GO:0035050~embryonic heart tube development	0.000796879
Endothelial_cell	GO:0098609~cell-cell adhesion	0.000890001
Endothelial_cell	GO:0030154~cell differentiation	0.000954547
Endothelial_cell	GO:0006874~cellular calcium ion homeostasis	0.00203943
Endothelial_cell	GO:0035633~maintenance of permeability of blood-brain barrier	0.00241273
Endothelial_cell	GO:0007043~cell-cell junction assembly	0.00464425
Endothelial_cell	GO:0001568~blood vessel development	0.00504743
Endothelial_cell	GO:0003151~outflow tract morphogenesis	0.00568135
Endothelial_cell	GO:1904707~positive regulation of vascular smooth muscle cell proliferation	0.00658025
Endothelial_cell	GO:0072011~glomerular endothelium development	0.00881323
Endothelial_cell	GO:0048866~stem cell fate specification	0.00881323
Endothelial_cell	GO:1990410~adrenomedullin receptor signaling pathway	0.00881323
Endothelial_cell	GO:0060214~endocardium formation	0.00881323
Endothelial_cell	GO:0060956~endocardial cell differentiation	0.0110047
Endothelial_cell	GO:0042482~positive regulation of odontogenesis	0.0110047
Endothelial_cell	GO:0001947~heart looping	0.0110607
Endothelial_cell	GO:0007507~heart development	0.0127825
Endothelial_cell	GO:0001938~positive regulation of endothelial cell proliferation	0.012887
Endothelial_cell	GO:0060836~lymphatic endothelial cell differentiation	0.0131913
Endothelial_cell	GO:1903142~positive regulation of establishment of endothelial barrier	0.0131913
Endothelial_cell	GO:0008217~regulation of blood pressure	0.0145023
Endothelial_cell	GO:0006816~calcium ion transport	0.0169026
Endothelial_cell	GO:0007186~G-protein coupled receptor signaling pathway	0.018719
Endothelial_cell	GO:0003158~endothelium development	0.0197231
Endothelial_cell	GO:0061626~pharyngeal arch artery morphogenesis	0.021891
Endothelial_cell	GO:0007165~signal transduction	0.0233622
Endothelial_cell	GO:0072091~regulation of stem cell proliferation	0.0240542
Endothelial_cell	GO:2001214~positive regulation of vasculogenesis	0.0262127
Endothelial_cell	GO:0010628~positive regulation of gene expression	0.02722
Endothelial_cell	GO:0043114~regulation of vascular permeability	0.0283665
Endothelial_cell	GO:0043534~blood vessel endothelial cell migration	0.0283665
Endothelial_cell	GO:0042593~glucose homeostasis	0.0302502
Endothelial_cell	GO:0030195~negative regulation of blood coagulation	0.0305157
Endothelial_cell	GO:0016525~negative regulation of angiogenesis	0.0325445
Endothelial_cell	GO:0001886~endothelial cell morphogenesis	0.0326603
Endothelial_cell	GO:0010629~negative regulation of gene expression	0.0332775
Endothelial_cell	GO:0007189~adenylate cyclase-activating G-protein coupled receptor signaling pathway	0.0344279
Endothelial_cell	GO:0007166~cell surface receptor signaling pathway	0.0359698
Endothelial_cell	GO:0043116~negative regulation of vascular permeability	0.0369355
Endothelial_cell	GO:0009653~anatomical structure morphogenesis	0.0403252
Endothelial_cell	GO:0003094~glomerular filtration	0.0411922
Endothelial_cell	GO:0031589~cell-substrate adhesion	0.0454306
Endothelial_cell	GO:0061028~establishment of endothelial barrier	0.0454306
Endothelial_cell	GO:0042116~macrophage activation	0.0475429
Endothelial_cell	GO:0071425~hematopoietic stem cell proliferation	0.0517538
Endothelial_cell	GO:0007205~protein kinase C-activating G-protein coupled receptor signaling pathway	0.0580361
Endothelial_cell	GO:0050900~leukocyte migration	0.0601212
Endothelial_cell	GO:0030336~negative regulation of cell migration	0.063608
Endothelial_cell	GO:0030198~extracellular matrix organization	0.0660184
Endothelial_cell	GO:0015908~fatty acid transport	0.0684165
Endothelial_cell	GO:0007159~leukocyte cell-cell adhesion	0.0684165
Endothelial_cell	GO:0001569~branching involved in blood vessel morphogenesis	0.0684165
Endothelial_cell	GO:0007411~axon guidance	0.0690743
Endothelial_cell	GO:0034332~adherens junction organization	0.0704791
Endothelial_cell	GO:0045893~positive regulation of transcription, DNA-templated	0.0761545
Endothelial_cell	GO:2000352~negative regulation of endothelial cell apoptotic process	0.0786851
Endothelial_cell	GO:0098742~cell-cell adhesion via plasma-membrane adhesion molecules	0.0807255
Endothelial_cell	GO:0001701~in utero embryonic development	0.083053
Endothelial_cell	GO:0031100~animal organ regeneration	0.084793
Endothelial_cell	GO:0019216~regulation of lipid metabolic process	0.0868202
Endothelial_cell	GO:0007267~cell-cell signaling	0.0943995
Fibroblast	GO:0030198~extracellular matrix organization	4.37758e-10
Fibroblast	GO:0071492~cellular response to UV-A	1.88406e-06
Fibroblast	GO:0030199~collagen fibril organization	2.83833e-05
Fibroblast	GO:0042060~wound healing	7.70084e-05
Fibroblast	GO:0030574~collagen catabolic process	0.000115953
Fibroblast	GO:0043065~positive regulation of apoptotic process	0.000117216
Fibroblast	GO:0022617~extracellular matrix disassembly	0.00016379
Fibroblast	GO:0001501~skeletal system development	0.000257659
Fibroblast	GO:0007155~cell adhesion	0.000295531
Fibroblast	GO:0001525~angiogenesis	0.000296317
Fibroblast	GO:0071230~cellular response to amino acid stimulus	0.000436667
Fibroblast	GO:1904645~response to beta-amyloid	0.000538994
Fibroblast	GO:0055093~response to hyperoxia	0.000696074
Fibroblast	GO:0044267~cellular protein metabolic process	0.00106851
Fibroblast	GO:0001649~osteoblast differentiation	0.00322747
Fibroblast	GO:0002052~positive regulation of neuroblast proliferation	0.00330999
Fibroblast	GO:0009725~response to hormone	0.00465355
Fibroblast	GO:0042542~response to hydrogen peroxide	0.00486286
Fibroblast	GO:0034097~response to cytokine	0.00574273
Fibroblast	GO:0034614~cellular response to reactive oxygen species	0.00668986
Fibroblast	GO:0010628~positive regulation of gene expression	0.00672535
Fibroblast	GO:1904237~positive regulation of substrate-dependent cell migration, cell attachment to substrate	0.00692412
Fibroblast	GO:0031334~positive regulation of protein complex assembly	0.00718825
Fibroblast	GO:0048146~positive regulation of fibroblast proliferation	0.00744358
Fibroblast	GO:0071635~negative regulation of transforming growth factor beta production	0.00922172
Fibroblast	GO:0045665~negative regulation of neuron differentiation	0.0102174
Fibroblast	GO:2000491~positive regulation of hepatic stellate cell activation	0.0138013
Fibroblast	GO:0001957~intramembranous ossification	0.0160834
Fibroblast	GO:0006936~muscle contraction	0.0180379
Fibroblast	GO:0051045~negative regulation of membrane protein ectodomain proteolysis	0.0183603
Fibroblast	GO:0060346~bone trabecula formation	0.0183603
Fibroblast	GO:0060740~prostate gland epithelium morphogenesis	0.0183603
Fibroblast	GO:0072378~blood coagulation, fibrin clot formation	0.0183603
Fibroblast	GO:0006508~proteolysis	0.0211272
Fibroblast	GO:0032355~response to estradiol	0.0228589
Fibroblast	GO:0030335~positive regulation of cell migration	0.0237496
Fibroblast	GO:0009615~response to virus	0.0267842
Fibroblast	GO:0007229~integrin-mediated signaling pathway	0.0272361
Fibroblast	GO:0008584~male gonad development	0.0276911
Fibroblast	GO:0043589~skin morphogenesis	0.0296676
Fibroblast	GO:0006937~regulation of muscle contraction	0.0319138
Fibroblast	GO:0055062~phosphate ion homeostasis	0.0341548
Fibroblast	GO:0008284~positive regulation of cell proliferation	0.0367533
Fibroblast	GO:0090263~positive regulation of canonical Wnt signaling pathway	0.037933
Fibroblast	GO:0019538~protein metabolic process	0.0408476
Fibroblast	GO:2000573~positive regulation of DNA biosynthetic process	0.0452842
Fibroblast	GO:0007568~aging	0.0454445
Fibroblast	GO:0014911~positive regulation of smooth muscle cell migration	0.0519016
Fibroblast	GO:0030500~regulation of bone mineralization	0.0519016
Fibroblast	GO:0018149~peptide cross-linking	0.065002
Fibroblast	GO:0060349~bone morphogenesis	0.0671682
Fibroblast	GO:0030336~negative regulation of cell migration	0.0688878
Fibroblast	GO:0035987~endodermal cell differentiation	0.0693294
Fibroblast	GO:0060325~face morphogenesis	0.0714857
Fibroblast	GO:0001958~endochondral ossification	0.0714857
Fibroblast	GO:0010033~response to organic substance	0.0757837
Fibroblast	GO:2000379~positive regulation of reactive oxygen species metabolic process	0.0757837
Fibroblast	GO:0035025~positive regulation of Rho protein signal transduction	0.0800623
Fibroblast	GO:0007601~visual perception	0.0897687
Fibroblast	GO:0007507~heart development	0.092587
Fibroblast	GO:0043588~skin development	0.0927821
Fibroblast	GO:0006024~glycosaminoglycan biosynthetic process	0.0948852
Fibroblast	GO:0007566~embryo implantation	0.0990773
Chondrocyte	GO:0001501~skeletal system development	1.9914e-14
Chondrocyte	GO:0030198~extracellular matrix organization	2.95301e-11
Chondrocyte	GO:0001502~cartilage condensation	1.45808e-09
Chondrocyte	GO:0030282~bone mineralization	1.01445e-05
Chondrocyte	GO:0051216~cartilage development	1.97774e-05
Chondrocyte	GO:0002062~chondrocyte differentiation	0.000356534
Chondrocyte	GO:0007155~cell adhesion	0.000444763
Chondrocyte	GO:0002063~chondrocyte development	0.000889465
Chondrocyte	GO:0030500~regulation of bone mineralization	0.00145929
Chondrocyte	GO:0007417~central nervous system development	0.00581075
Chondrocyte	GO:0090398~cellular senescence	0.00872762
Chondrocyte	GO:0035989~tendon development	0.00983423
Chondrocyte	GO:0051897~positive regulation of protein kinase B signaling	0.0106954
Chondrocyte	GO:0097065~anterior head development	0.012278
Chondrocyte	GO:0009611~response to wounding	0.0151294
Chondrocyte	GO:0014068~positive regulation of phosphatidylinositol 3-kinase signaling	0.0162794
Chondrocyte	GO:0007601~visual perception	0.0163818
Chondrocyte	GO:0007507~heart development	0.0171912
Chondrocyte	GO:0030324~lung development	0.0178691
Chondrocyte	GO:0006029~proteoglycan metabolic process	0.0219939
Chondrocyte	GO:1902732~positive regulation of chondrocyte proliferation	0.0219939
Chondrocyte	GO:0007596~blood coagulation	0.0221169
Chondrocyte	GO:0060174~limb bud formation	0.0268168
Chondrocyte	GO:0030903~notochord development	0.0292194
Chondrocyte	GO:0085029~extracellular matrix assembly	0.0340074
Chondrocyte	GO:1905907~negative regulation of amyloid fibril formation	0.0363927
Chondrocyte	GO:0035988~chondrocyte proliferation	0.0411459
Chondrocyte	GO:0070542~response to fatty acid	0.052929
Chondrocyte	GO:0010259~multicellular organism aging	0.0552685
Chondrocyte	GO:0010001~glial cell differentiation	0.0576024
Chondrocyte	GO:0007605~sensory perception of sound	0.0632516
Chondrocyte	GO:0042127~regulation of cell proliferation	0.0693542
Chondrocyte	GO:0035987~endodermal cell differentiation	0.0737821
Chondrocyte	GO:0071773~cellular response to BMP stimulus	0.0783547
Chondrocyte	GO:0002052~positive regulation of neuroblast proliferation	0.0874337
Chondrocyte	GO:0031333~negative regulation of protein complex assembly	0.0896898
Chondrocyte	GO:0048709~oligodendrocyte differentiation	0.0896898
Chondrocyte	GO:0006953~acute-phase response	0.0986594
Macrophage	GO:2000406~positive regulation of T cell migration	0.000619536
Macrophage	GO:0030225~macrophage differentiation	0.00259347
Macrophage	GO:0002376~immune system process	0.00985284
Macrophage	GO:0009100~glycoprotein metabolic process	0.0219889
Macrophage	GO:1902600~hydrogen ion transmembrane transport	0.0279823
Macrophage	GO:1990869~cellular response to chemokine	0.0292135
Macrophage	GO:0007035~vacuolar acidification	0.0417319
Macrophage	GO:0006457~protein folding	0.0458823
Macrophage	GO:0032781~positive regulation of ATPase activity	0.0488147
Macrophage	GO:0048247~lymphocyte chemotaxis	0.0628278
Macrophage	GO:0002548~monocyte chemotaxis	0.0800623
Macrophage	GO:0021762~substantia nigra development	0.0851722
Monocyte	GO:0019886~antigen processing and presentation of exogenous peptide antigen via MHC class II	1.23438e-10
Monocyte	GO:0002503~peptide antigen assembly with MHC class II protein complex	6.95493e-08
Monocyte	GO:0006955~immune response	3.04395e-07
Monocyte	GO:0050870~positive regulation of T cell activation	1.31507e-06
Monocyte	GO:0050778~positive regulation of immune response	1.8629e-06
Monocyte	GO:0045087~innate immune response	1.76338e-05
Monocyte	GO:0060333~interferon-gamma-mediated signaling pathway	4.15048e-05
Monocyte	GO:0002250~adaptive immune response	0.000105256
Monocyte	GO:0060337~type I interferon signaling pathway	0.00809798
Monocyte	GO:0045622~regulation of T-helper cell differentiation	0.00963009
Monocyte	GO:0006959~humoral immune response	0.0104721
Monocyte	GO:0006909~phagocytosis	0.0124302
Monocyte	GO:0002244~hematopoietic progenitor cell differentiation	0.0160185
Monocyte	GO:0038156~interleukin-3-mediated signaling pathway	0.016793
Monocyte	GO:0016064~immunoglobulin mediated immune response	0.0183591
Monocyte	GO:0002283~neutrophil activation involved in immune response	0.0191694
Monocyte	GO:0042742~defense response to bacterium	0.0250939
Monocyte	GO:0032479~regulation of type I interferon production	0.03331
Monocyte	GO:0030970~retrograde protein transport, ER to cytosol	0.037979
Monocyte	GO:0001516~prostaglandin biosynthetic process	0.0472509
Monocyte	GO:0019221~cytokine-mediated signaling pathway	0.0571219
Monocyte	GO:0032693~negative regulation of interleukin-10 production	0.058718
Monocyte	GO:0032753~positive regulation of interleukin-4 production	0.0632668
Monocyte	GO:0042832~defense response to protozoan	0.0677942
Monocyte	GO:0051603~proteolysis involved in cellular protein catabolic process	0.0767848
Monocyte	GO:0043388~positive regulation of DNA binding	0.0767848
Osteoclast	GO:0030316~osteoclast differentiation	3.79735e-06
Osteoclast	GO:0045780~positive regulation of bone resorption	1.16769e-05
Osteoclast	GO:0045453~bone resorption	3.47835e-05
Osteoclast	GO:0045124~regulation of bone resorption	0.000243216
Osteoclast	GO:0061795~Golgi lumen acidification	0.000243216
Osteoclast	GO:0048388~endosomal lumen acidification	0.00048888
Osteoclast	GO:0051452~intracellular pH reduction	0.00048888
Osteoclast	GO:0001503~ossification	0.00114145
Osteoclast	GO:0046034~ATP metabolic process	0.00275665
Osteoclast	GO:0071345~cellular response to cytokine stimulus	0.00423004
Osteoclast	GO:0007566~embryo implantation	0.00507646
Osteoclast	GO:0072674~multinuclear osteoclast differentiation	0.00707762
Osteoclast	GO:0044691~tooth eruption	0.0164383
Osteoclast	GO:0036295~cellular response to increased oxygen levels	0.0164383
Osteoclast	GO:0034224~cellular response to zinc ion starvation	0.0210862
Osteoclast	GO:0032956~regulation of actin cytoskeleton organization	0.0233813
Osteoclast	GO:0060055~angiogenesis involved in wound healing	0.023402
Osteoclast	GO:0010466~negative regulation of peptidase activity	0.0326121
Osteoclast	GO:0031529~ruffle organization	0.0326121
Osteoclast	GO:0045861~negative regulation of proteolysis	0.0530252
Osteoclast	GO:0015986~ATP synthesis coupled proton transport	0.0619618
Osteoclast	GO:0030010~establishment of cell polarity	0.083944
Osteoclast	GO:0030574~collagen catabolic process	0.0925951
Osteoclast	GO:0006508~proteolysis	0.0937758
Osteoclast	GO:0045333~cellular respiration	0.0947453
Osteoclast	GO:0001934~positive regulation of protein phosphorylation	0.099777
Mast_cell	GO:0002003~angiotensin maturation	0.000178195
Mast_cell	GO:0001780~neutrophil homeostasis	0.000222423
Mast_cell	GO:0022617~extracellular matrix disassembly	0.00485811
Mast_cell	GO:0038095~Fc-epsilon receptor signaling pathway	0.00527951
Mast_cell	GO:0050766~positive regulation of phagocytosis	0.00571712
Mast_cell	GO:0021514~ventral spinal cord interneuron differentiation	0.0067706
Mast_cell	GO:0038162~erythropoietin-mediated signaling pathway	0.00901749
Mast_cell	GO:0002553~histamine secretion by mast cell	0.0112594
Mast_cell	GO:0006954~inflammatory response	0.0166732
Mast_cell	GO:0002283~neutrophil activation involved in immune response	0.0179555
Mast_cell	GO:0042119~neutrophil activation	0.0377789
Mast_cell	GO:0030889~negative regulation of B cell proliferation	0.0421308
Mast_cell	GO:0032496~response to lipopolysaccharide	0.0447095
Mast_cell	GO:0006693~prostaglandin metabolic process	0.0464633
Mast_cell	GO:0032693~negative regulation of interleukin-10 production	0.0550711
Mast_cell	GO:0048873~homeostasis of number of cells within a tissue	0.0678405
Mast_cell	GO:0030225~macrophage differentiation	0.0699523
Mast_cell	GO:0045648~positive regulation of erythrocyte differentiation	0.0762597
Mast_cell	GO:0090050~positive regulation of cell migration involved in sprouting angiogenesis	0.0762597
Mast_cell	GO:0048469~cell maturation	0.0825252
Mast_cell	GO:0001818~negative regulation of cytokine production	0.0825252
Mast_cell	GO:0006508~proteolysis	0.0846075
Mast_cell	GO:0030073~insulin secretion	0.0866791
Mast_cell	GO:0030036~actin cytoskeleton organization	0.0967352
Mast_cell	GO:0002548~monocyte chemotaxis	0.0969836
Mast_cell	GO:0030316~osteoclast differentiation	0.0969836
